# Supplementary material for: Volatile and non-volatile pathogen cues shape host extracellular vesicles production in pre-infection response
Source: Nat Commun. 2025 Dec 21;17:1038. doi: 10.1038/s41467-025-67789-z (PMC12847967; doi:10.1038/s41467-025-67789-z)
Supplement: Supplementary file 3 — Supplementary Data 1 [file 41467_2025_67789_MOESM3_ESM.xlsx]

## Sheet: Compounds
Name	Formula	Annot. DeltaMass [ppm]	Calc. MW	m/z	RT [min]	Filter type 1 [intensity]	LB medium [intensity]	Filter type 2 [intensity]	Group CV [%]: Filter type 1	Group CV [%]: LB medium	Group CV [%]: Filter type 2	Ratio: (Filter type 2) / (Filter type 1)	Log2 Fold Change: (Filter type 2) / (Filter type 1)	P-value: (Filter type 2) / (Filter type 1)	Adj. P-value: (Filter type 2) / (Filter type 1)
Ceanothine E	C34 H40 N4 O4	5.98	568.308	569.316	5.256	1.34105e+06	6.66523e+06	1.03111e+08	31.4763	4.5112	37.3301	76.888	6.26	5.57513e-10	3.34146e-08
541.2633 at RT 5.159	C20 H40 N6 O9 S	-3.19	540.256	541.263	5.159	1.41008e+06	7.99821e+06	5.62397e+07	31.8109	4.25534	12.1024	39.884	5.32	1e-15	8.5463e-14
Sucrose laurate	C24 H44 O12	-2.4	524.282	525.289	5.161	1.48727e+06	6.20359e+06	5.89848e+07	24.6417	0.829647	8.72682	39.66	5.31	1e-15	8.5463e-14
525.28917 at RT 3.397	C20 H40 N6 O10	2.49	524.282	525.289	3.397	2.35655e+06	8.19669e+06	8.48618e+07	12.698	13.1106	9.44969	36.011	5.17	1e-15	8.5463e-14
Istamycin C1	C19 H37 N5 O6	-1.46	431.274	432.281	2.818	2.25388e+06	5.09187e+06	7.89874e+07	18.294	9.51616	64.0265	35.045	5.13	6.03061e-09	2.75557e-07
629.31571 at RT 5.291	C27 H54 N2 O8 P2 S	1.31	628.308	629.316	5.291	822220	8.82529e+06	2.13019e+07	9.75696	1.03141	11.5081	25.908	4.7	1e-15	8.5463e-14
613.3419 at RT 5.298	C28 H51 F2 N2 O8 P	-0.79	612.335	613.342	5.298	5.56983e+06	6.32992e+06	1.38841e+08	11.889	4.14421	4.55065	24.927	4.64	1e-15	8.5463e-14
Ouabain	C29 H44 O12	-1.76	584.282	585.29	5.215	1.03891e+06	8.24199e+06	2.56193e+07	12.73	5.59537	34.541	24.66	4.62	1.54775e-10	1.0989e-08
673.34194 at RT 5.333	C38 H48 N4 O5 S	0.18	672.335	673.342	5.333	1.41652e+06	1.30751e+07	3.41343e+07	12.0825	7.32477	10.0778	24.097	4.59	1e-15	8.5463e-14
Flurandrenolide	C24 H33 F O6	6.9	436.229	437.236	2.83	1.69343e+07	3.34164e+07	3.05347e+08	9.11831	18.4936	15.8558	18.031	4.17	1e-15	8.5463e-14
Pseudoxylaramide C	C38 H48 N4 O6	5.6	656.361	657.368	5.338	9.8325e+06	1.2629e+07	1.70026e+08	6.22146	6.64131	7.96449	17.292	4.11	1e-15	8.5463e-14
657.36823 at RT 5.336	C16 H25 F N2 O4	1.94	328.18	657.368	5.336	1.03006e+07	2.94885e+06	1.71295e+08	6.02335	4.37791	8.21743	16.63	4.06	1e-15	8.5463e-14
364.22122 at RT 7.189	C17 H28 F3 N3 O2	1.62	363.214	364.221	7.189	1.8201e+07	2.89471e+07	2.92855e+08	4.08125	9.23889	24.1312	16.09	4.01	1.86451e-10	1.21193e-08
717.36832 at RT 5.436	C32 H53 F5 N4 O6 S	0.63	716.361	717.368	5.436	2.09242e+06	1.1583e+07	3.00547e+07	12.2524	7.88537	5.96183	14.364	3.84	1e-15	8.5463e-14
329.25478 at RT 7.199	C16 H32 N4 O3	0.2	328.248	329.255	7.199	3.084e+06	4.8444e+06	4.31917e+07	3.84508	7.3935	34.8381	14.005	3.81	5.17664e-10	3.14345e-08
methyl 9-(alpha-D-galactosyloxy)nonanoate	C16 H30 O8	-1.4	350.194	701.394	5.441	6.26186e+06	6.08413e+06	8.32221e+07	12.4882	21.1059	5.1673	13.29	3.73	1e-15	8.5463e-14
Desotamide D	C34 H52 N8 O8	-5.21	700.387	701.394	5.435	5.8761e+06	1.45438e+07	7.53491e+07	13.4285	19.493	4.55783	12.823	3.68	1e-15	8.5463e-14
388.25491 at RT 4.505	C14 H34 F N5 O6	-4.33	387.248	388.255	4.505	8.71741e+06	1.15465e+07	1.1009e+08	30.4539	7.69609	92.8712	12.629	3.66	3.45724e-05	0.000511384
525.28925 at RT 3.412	C13 H22 F N O2	-1.86	243.163	525.289	3.412	8.1475e+06	9.34539e+06	9.03312e+07	9.89486	3.70078	8.58766	11.087	3.47	1e-15	8.5463e-14
5-Fluoro-3,5-AB-PFUPPYCA	C20 H26 F2 N4 O2	0.86	392.203	393.21	2.553	3.48397e+07	6.29132e+07	3.43051e+08	8.56221	3.96558	20.5585	9.847	3.3	6.72426e-10	3.92816e-08
Bis{2-[(cyclohexylcarbamoyl)amino]ethyl} carbonate	C19 H34 N4 O5	1.47	398.254	399.261	7.352	2.91858e+07	1.18645e+07	2.08284e+08	26.8129	3.12124	9.39795	7.137	2.84	2.95019e-08	1.07206e-06
461.24348 at RT 7.326	C20 H36 F4 N2 O3 S	-4.13	460.236	461.243	7.326	3.93759e+07	1.32492e+07	2.78037e+08	8.51659	5.59605	13.6672	7.061	2.82	1e-15	8.5463e-14
491.23297 at RT 7.355	C22 H36 F N2 O7 P	1.25	490.225	491.233	7.355	2.5113e+07	1.55303e+07	1.74886e+08	11.606	1.39005	13.3137	6.964	2.8	1e-15	8.5463e-14
5-Methylcytosine	C5 H7 N3 O	2.57	125.059	126.067	7.417	1.38948e+07	6.93117e+06	8.22579e+07	11.0188	4.55277	9.60272	5.92	2.57	1e-15	8.5463e-14
636.3404 at RT 7.246	C35 H41 N9 O3	-0.29	635.333	636.34	7.246	3.71755e+07	1.31733e+07	2.1802e+08	6.37773	3.63488	16.1113	5.865	2.55	1e-15	8.5463e-14
552.37652 at RT 7.298	C29 H45 N9 O2	-0.69	551.369	552.377	7.298	3.42615e+08	2.18519e+07	1.98112e+09	7.925	4.9854	17.0098	5.782	2.53	9.91597e-11	7.502e-09
489.27153 at RT 7.366	C22 H37 F N4 O7	-0.76	488.264	489.272	7.366	1.34516e+08	1.28777e+07	6.85998e+08	6.86058	1.36972	7.92009	5.1	2.35	1e-15	8.5463e-14
348.24748 at RT 7.093	C17 H31 F2 N3 O2	0.54	347.239	348.247	7.093	1.16473e+07	2.16038e+07	5.71917e+07	1.93215	7.6043	22.2811	4.91	2.3	5.21509e-08	1.71912e-06
Diprotin A	C17 H31 N3 O4	1.28	341.232	342.239	7.113	5.30079e+08	4.21075e+07	2.16701e+09	45.3489	2.11514	25.326	4.088	2.03	0.00333363	0.0274237
360.19557 at RT 7.204	C13 H30 F N3 O5 S	-1.99	359.188	360.196	7.204	6.73648e+08	3.00631e+07	2.69846e+09	12.1135	6.6657	23.8733	4.006	2	4.57294e-08	1.52928e-06
427.29213 at RT 7.132	C19 H43 N2 O6 P	-2.39	426.285	427.292	7.132	7.79096e+07	2.28265e+07	3.10488e+08	11.1327	8.47238	23.6723	3.985	1.99	6.60578e-07	1.4944e-05
Marimastat	C15 H29 N3 O5	1.16	331.211	332.218	5.443	2.22656e+07	1.29949e+09	8.79594e+07	25.2994	0.121338	5.7732	3.95	1.98	4.29454e-08	1.4681e-06
489.30764 at RT 7.039	C21 H43 F3 N4 O3 S	-0.88	488.3	489.308	7.039	3.78021e+06	7.86908e+06	1.31386e+07	8.29435	5.08397	20.6616	3.476	1.8	1.4355e-07	3.94336e-06
491.28733 at RT 6.97	C23 H43 N2 O7 P	-1.49	490.28	491.287	6.97	8.05334e+07	3.98035e+07	2.76654e+08	6.28128	9.51964	15.5698	3.435	1.78	1.66461e-08	6.4018e-07
385.245 at RT 7.394	C16 H37 N2 O6 P	-3.13	384.238	385.245	7.394	5.30048e+07	5.61903e+07	1.65843e+08	12.5586	6.28181	10.5966	3.129	1.65	9.80913e-09	4.00612e-07
291.10827 at RT 6.754	C9 H18 F3 N2 O3 P	0.03	290.101	291.108	6.754	9.09726e+06	9.38208e+06	2.78641e+07	18.516	7.44764	21.4558	3.063	1.61	5.14124e-06	9.19644e-05
leu-pro-pro-leu	C22 H38 N4 O5	1.39	438.285	439.292	7.343	2.14277e+09	2.57127e+07	6.21277e+09	6.81017	4.49953	9.90702	2.899	1.54	1.19339e-10	8.74203e-09
9-amino-nonanoic acid	C9 H19 N O2	-3.57	173.141	385.245	7.395	6.37737e+07	5.95512e+07	1.63897e+08	11.8445	6.16443	11.3921	2.57	1.36	7.95832e-08	2.4323e-06
Prolylproline	C10 H16 N2 O3	1.24	212.116	213.124	7.391	1.68085e+07	4.93224e+06	4.23588e+07	16.86	3.53003	12.4574	2.52	1.33	5.39713e-07	1.27732e-05
Phe-Pro-Ile	C20 H29 N3 O4	1.29	375.216	376.224	7.134	2.66129e+08	2.64874e+07	6.65836e+08	11.3196	8.32894	19.9346	2.502	1.32	1.26514e-06	2.61822e-05
Isoleucyl-prolyl-proline	C16 H27 N3 O4	1.04	325.2	326.208	7.374	6.58306e+08	1.3537e+07	1.5521e+09	8.94526	2.30474	12.2657	2.358	1.24	1.08154e-07	3.1433e-06
269.1068 at RT 7.331	C8 H17 F N4 O3 S	-3.8	268.1	269.107	7.331	1.37058e+08	5.65282e+06	6.86448e+07	5.08874	5.59605	11.8243	0.501	-1	8.16874e-08	2.48018e-06
213.1237 at RT 7.148	C7 H17 F N2 O4	-3.84	212.116	213.124	7.148	7.38812e+07	1.18006e+07	3.69562e+07	7.93061	10.5909	12.9829	0.5	-1	1.48429e-06	3.03097e-05
methyl 2-cyano-3-{1-[3-(1H-imidazol-1-yl)propyl]-1H-pyrrol-2-yl}acrylate	C15 H16 N4 O2	0.5	284.127	285.135	7.348	2.51973e+08	5.24812e+06	1.24716e+08	3.39256	5.52644	14.0346	0.495	-1.01	3.85655e-07	9.51763e-06
1059.58978 at RT 7.316	C58 H82 N4 O14	-0.15	1058.58	1059.59	7.316	4.45211e+08	6.47965e+08	2.16587e+08	6.15932	27.4746	34.0267	0.486	-1.04	0.00369507	0.0297086
376.187 at RT 7.149	C14 H25 F4 N3 O4	4.29	375.18	376.187	7.149	9.44049e+07	1.15195e+07	4.49487e+07	6.7089	8.05389	7.19878	0.476	-1.07	7.6926e-09	3.31788e-07
Hexylphosphinic acid	C6 H15 O2 P	-3.25	150.08	323.151	4.792	9.13989e+06	9.85181e+06	4.33537e+06	21.4972	1.5809	32.8084	0.474	-1.08	0.00396713	0.0315117
Norepinephrine	C8 H11 N O3	1.12	169.074	170.081	5.843	3.51216e+07	4.22315e+08	1.65826e+07	13.0491	3.69527	53.4523	0.472	-1.08	0.0468979	0.213235
Ethyl 1-{(4-ethyl-1-piperazinyl)[1-(2-methyl-2-propanyl)-1H-tetrazol-5-yl]methyl}-9H-beta-carboline-3-carboxylate	C26 H34 N8 O2	-1.16	490.28	491.287	6.511	2.93663e+08	8.15395e+07	1.37966e+08	2.60681	10.7754	46.9847	0.47	-1.09	0.00611855	0.044319
360.19555 at RT 6.762	C13 H30 F N3 O5 S	-2.06	359.188	360.196	6.762	5.13299e+09	6.67428e+07	2.32532e+09	2.24843	7.13493	27.0466	0.453	-1.14	7.9151e-05	0.00108392
553.28342 at RT 7.4	C19 H44 F2 N6 O6 P2	-0.76	552.276	553.283	7.4	3.2466e+08	4.77255e+08	1.41532e+08	3.11267	30.0262	36.3404	0.436	-1.2	0.00174807	0.0161347
574.35837 at RT 6.91	C25 H47 N7 O8	4.35	573.351	574.358	6.91	4.06718e+08	3.18201e+07	1.73645e+08	3.65502	2.51304	41.4358	0.427	-1.23	0.000655616	0.00687652
461.24352 at RT 7.03	C17 H39 F N4 O5 P2	-3.66	460.236	461.244	7.03	5.65352e+08	3.08772e+07	2.32517e+08	2.40566	5.08397	22.4688	0.411	-1.28	3.92867e-06	7.22343e-05
491.23285 at RT 7.093	C19 H34 F4 N4 O4 S	2.6	490.225	491.233	7.093	3.50403e+08	2.47198e+07	1.42077e+08	1.99512	7.8897	25.036	0.405	-1.3	1.50073e-05	0.000238002
552.37645 at RT 6.977	C28 H49 N5 O6	1.62	551.369	552.376	6.977	3.82861e+09	4.85015e+07	1.55453e+09	2.00167	4.6548	27.5157	0.406	-1.3	2.69052e-05	0.000409794
362.19104 at RT 6.76	C16 H28 F N3 O3 S	0.71	361.184	362.191	6.76	1.73924e+08	2.85552e+07	6.96039e+07	2.14219	6.92815	34.8039	0.4	-1.32	0.000182497	0.00227014
{5-[2-Oxo-4-(stearoylamino)-1(2H)-pyrimidinyl]tetrahydro-2-furanyl}methyl dihydrogen phosphate	C27 H48 N3 O7 P	-1.16	557.322	558.33	5.785	2.63544e+07	1.3551e+09	9.85215e+06	13.5573	2.40606	46.2358	0.374	-1.42	0.000641872	0.0067631
636.34022 at RT 6.888	C37 H44 F3 N3 O3	-0.8	635.333	636.34	6.888	3.90743e+08	3.01766e+07	1.36475e+08	2.55662	2.52754	26.0283	0.349	-1.52	1.67923e-06	3.38413e-05
N-(Dimethylaminopropyl)methacrylamide	C9 H18 N2 O	1.7	170.142	171.149	4.833	5.45641e+07	4.06456e+06	1.82769e+07	11.4049	3.3979	12.7816	0.335	-1.58	1.00913e-08	4.08519e-07
524.34502 at RT 7.108	C23 H46 F N5 O7	-0.76	523.338	524.345	7.108	1.41427e+08	1.0478e+07	3.33572e+07	5.53476	8.47238	25.003	0.236	-2.08	6.43048e-08	2.00518e-06
316.16201 at RT 8.368	C9 H19 F N4 O6	-2.3	298.128	316.162	8.368	3.49763e+07	3.15916e+06	8.21008e+06	7.44732	14.482	74.2352	0.235	-2.09	0.00445986	0.0349444
552.37671 at RT 6.513	C26 H46 F N9 O3	-2.46	551.369	552.377	6.513	3.4294e+09	3.2115e+07	7.90345e+08	7.49135	6.29228	27.6442	0.23	-2.12	1.6922e-07	4.48822e-06
411.26086 at RT 5.681	C18 H31 F N8 O2	-4.34	410.254	411.261	5.681	2.73026e+07	1.25506e+09	3.87978e+06	28.9544	3.16974	93.9985	0.142	-2.81	0.000160295	0.0020379
Triisopropanolamine	C9 H21 N O3	0.71	191.152	192.16	4.914	9.89865e+07	1.92999e+06	1.20912e+07	2.61444	6.45688	23.0247	0.122	-3.03	1.98142e-11	1.6329e-09
329.25482 at RT 6.759	C16 H32 N4 O3	0.31	328.248	329.255	6.759	9.94285e+07	1.15208e+07	3.44684e+06	2.94196	6.92815	132.75	0.035	-4.85	0.000394545	0.00447377
