# Supplementary material for: Volatile and non-volatile pathogen cues shape host extracellular vesicles production in pre-infection response
Source: Nat Commun. 2025 Dec 21;17:1038. doi: 10.1038/s41467-025-67789-z (PMC12847967; doi:10.1038/s41467-025-67789-z)
Supplement: Supplementary file 4 — Supplementary Data 2 [file 41467_2025_67789_MOESM4_ESM.xlsx]

## Sheet: Genes with significant changes
ID	log2FoldChange	pvalue	padj	<2 exophers rep.1	>20 exophers rep.1	<2 exophers rep.2	>20 exophers rep.2	<2 exophers rep.3	>20 exophers rep.3	Gene name
Column1	Column2	Column3	Column4	Column5	Column6	Column7	Column8	Column9	Column10	Column11
WBGene00010468	-5.85328	4.7409e-12	5.8541e-10	2.78586	208.001	1.0428	99.875	2.31496	49.3656	K01D12.9
WBGene00000755	-5.3026	7.83567e-06	0.000186568	0.928621	88.6266	0	70.6187	3.47244	8.71158	col-182
WBGene00000603	-5.2238	1.74608e-16	6.78374e-14	14.8579	521.812	19.8132	948.308	8.10237	134.546	col-14
WBGene00020040	-5.1834	3.24618e-11	3.37963e-09	0.928621	501.012	5.214	300.634	19.6772	118.09	R12E2.15
WBGene00008673	-5.07399	0.000296596	0.00416621	0.928621	46.122	0	8.07071	1.15748	15.4873	F11A5.5
WBGene00022024	-5.04609	0.00037865	0.00514974	0	44.3133	0	10.0884	2.31496	16.4552	Y64H9A.2
WBGene00022679	-4.96077	2.49704e-07	9.33695e-06	32.5017	2040.22	9.38519	1679.72	97.2284	604.971	ZK180.5
WBGene00000651	-4.75636	0.000625746	0.00784843	0.928621	33.4611	1.0428	8.07071	0	13.5513	col-75
WBGene00005016	-4.65933	0.00198047	0.020892	0.928621	8.13918	1.0428	1.00884	2.31496	97.7633	sqt-1
WBGene00000606	-4.62311	0.00116707	0.0134033	0	15.374	5.214	3.02651	2.31496	165.52	col-17
WBGene00044016	-4.4916	0.000471582	0.00621326	1.85724	38.8872	0	24.2121	1.15748	5.80772	C35A5.10
WBGene00003057	-4.48892	1.08661e-07	4.50745e-06	4.64311	96.7658	0	29.2563	4.62992	82.276	lon-3
WBGene00004146	-4.48884	7.55476e-06	0.000181106	1.85724	60.5917	0	40.3535	3.47244	16.4552	pqn-63
WBGene00000650	-4.48796	4.82523e-05	0.000879015	53.86	3803.71	14.5992	1499.13	211.819	981.505	col-74
WBGene00018172	-4.48454	0.000903717	0.0107508	2.78586	38.8872	0	8.07071	0	19.3591	F38B6.2
WBGene00000738	-4.48317	1.36921e-08	7.41843e-07	101.22	4782.22	45.8832	1608.09	202.559	1424.83	col-165
WBGene00008477	-4.4648	9.72577e-05	0.00162562	1.85724	15.374	1.0428	88.7778	2.31496	10.6475	clec-17
WBGene00015679	-4.42126	1.14734e-07	4.73472e-06	0.928621	114.853	2.0856	83.7336	8.10237	31.9425	C10F3.7
WBGene00017068	-4.36736	4.11971e-05	0.000772033	2.78586	134.749	0	47.4154	6.94488	15.4873	D2092.8
WBGene00018297	-4.35669	1.08451e-08	6.08281e-07	292.516	11182.3	136.607	3503.7	453.732	3398.48	F41F3.3
WBGene00001714	-4.26414	3.8941e-15	1.08823e-12	8.35759	267.689	7.29959	88.7778	11.5748	163.584	grl-5
WBGene00009041	-4.26087	4.06703e-07	1.4493e-05	35.2876	1389.99	12.5136	821.194	100.701	630.138	cut-3
WBGene00000683	-4.2296	3.10214e-13	5.49044e-11	13.0007	341.846	14.5992	540.737	25.4646	107.443	col-109
WBGene00001067	-4.19593	8.15213e-05	0.0013918	4.64311	36.1741	3.1284	12.1061	0	97.7633	dpy-5
WBGene00001725	-4.152	3.33196e-05	0.000642552	30.6445	715.344	3.1284	499.375	46.2992	207.142	grl-16
WBGene00007754	-4.14387	0.000108246	0.00178124	2.78586	66.9222	0	11.0972	3.47244	31.9425	C27A7.2
WBGene00008449	-4.12672	2.39338e-06	6.72385e-05	3.71449	129.323	2.0856	328.881	24.3071	60.9811	E01G6.1
WBGene00010987	-4.08192	2.20989e-08	1.12464e-06	9.28621	187.201	1.0428	130.14	11.5748	52.2695	R03C1.1
WBGene00018027	-4.01782	0.000246448	0.00354943	1.85724	35.2698	2.0856	12.1061	0	18.3911	F35A5.5
WBGene00015340	-4.01161	3.25017e-14	7.396e-12	8.35759	340.037	17.7276	267.342	18.5197	106.475	C02E7.7
WBGene00020039	-3.98064	1.36734e-08	7.41843e-07	7.42897	349.985	5.214	198.741	27.7795	82.276	R12E2.14
WBGene00016805	-3.93255	2.48736e-09	1.69321e-07	33.4304	587.83	5.214	136.193	27.7795	291.354	C50D2.1
WBGene00007996	-3.92352	5.99893e-07	2.05942e-05	8.35759	139.27	1.0428	42.3712	5.7874	50.3336	C38C6.3
WBGene00020033	-3.78771	1.07547e-11	1.23246e-09	8.35759	226.993	10.428	153.343	13.8898	67.7567	R12E2.7
WBGene00009983	-3.77604	2.59115e-31	2.06372e-27	239.584	5839.41	229.416	2655.26	368.079	2962.91	cut-2
WBGene00004397	-3.76302	0.00330217	0.0317442	0.928621	21.7045	0	6.05303	5.7874	60.9811	rol-6
WBGene00021084	-3.72329	0.000599996	0.00760934	6.50035	36.1741	0	54.4773	1.15748	13.5513	W08E12.3
WBGene00001074	-3.70494	0.000670041	0.00831885	6.50035	35.2698	1.0428	6.05303	3.47244	103.571	dpy-13
WBGene00001716	-3.69941	3.03681e-14	7.01063e-12	42.7166	799.449	21.8988	229.006	54.4016	514.951	grl-7
WBGene00000641	-3.68995	1.13403e-16	4.63177e-14	27.8586	835.623	41.712	546.79	59.0315	270.059	col-65
WBGene00019184	-3.67598	2.79701e-09	1.8799e-07	14.8579	188.106	4.1712	116.016	9.25985	60.0131	H10E21.4
WBGene00010267	-3.67549	1.60123e-05	0.00034421	9.28621	117.566	0	36.3182	8.10237	68.7247	lips-9
WBGene00018726	-3.67304	2.29497e-05	0.000466879	7.42897	66.9222	0	46.4066	3.47244	28.0706	F53A9.3
WBGene00015339	-3.66168	1.26363e-23	2.01284e-20	93.7908	2272.64	100.109	897.866	138.898	1034.74	C02E7.6
WBGene00008967	-3.58849	0.000780355	0.00948153	16.7152	58.783	9.38519	260.28	1.15748	11.6154	F20B10.3
WBGene00015993	-3.54986	0.00313319	0.0303396	2.78586	3.61741	5.214	103.91	2.31496	13.5513	C18H7.1
WBGene00000689	-3.50708	0.00010863	0.00178572	6.50035	74.157	8.34239	76.6717	0	20.327	col-115
WBGene00003525	-3.45714	1.45683e-05	0.000317889	2.78586	75.0613	2.0856	41.3624	8.10237	23.2309	nas-6
WBGene00017998	-3.45507	1.49825e-12	2.11201e-10	78.9328	1330.3	55.2684	274.404	76.3937	704.67	F33D4.6
WBGene00000633	-3.44822	7.616e-05	0.00132008	2.78586	52.4525	3.1284	17.1503	2.31496	20.327	col-56
WBGene00010467	-3.42742	0.00467998	0.0422126	1.85724	39.7916	1.0428	12.1061	2.31496	3.87181	K01D12.8
WBGene00004120	-3.42696	2.5834e-12	3.4009e-10	52.9314	917.919	31.284	239.095	67.1339	468.489	pqn-32
WBGene00010594	-3.41887	5.76942e-08	2.61827e-06	4.64311	83.2005	6.2568	61.5391	5.7874	32.9104	swt-5
WBGene00000745	-3.3901	2.78047e-06	7.63623e-05	9.28621	185.392	7.29959	31.274	10.4173	65.8208	col-172
WBGene00000705	-3.37953	4.29499e-05	0.000797672	6.50035	143.792	4.1712	18.1591	10.4173	56.1413	col-131
WBGene00016962	-3.37021	1.12302e-06	3.56345e-05	7.42897	134.749	4.1712	37.327	10.4173	54.2054	C56C10.4
WBGene00017560	-3.36909	7.69175e-09	4.4716e-07	13.9293	226.993	21.8988	68.601	6.94488	148.097	F18C5.5
WBGene00000625	-3.34146	6.50748e-10	5.03192e-08	43.6452	406.055	28.1556	737.461	55.5591	146.161	col-48
WBGene00044662	-3.34077	0.00012499	0.0020107	1.85724	37.0785	3.1284	15.1326	2.31496	21.295	F26G1.9
WBGene00020017	-3.34039	1.90817e-06	5.5609e-05	12.0721	214.332	3.1284	120.052	24.3071	62.917	R12A1.3
WBGene00016731	-3.34031	0.000131058	0.00209078	1.85724	37.9828	3.1284	16.1414	2.31496	19.3591	C46H11.7
WBGene00018630	-3.33923	2.86789e-10	2.46933e-08	15.7866	160.071	8.34239	67.5922	8.10237	101.635	F49D11.6
WBGene00000631	-3.33183	0.000121802	0.00197173	1.85724	52.4525	5.214	52.4596	4.62992	11.6154	col-54
WBGene00007425	-3.2945	3.21182e-10	2.75059e-08	13.0007	234.228	10.428	145.273	24.3071	85.1799	C08B6.4
WBGene00020803	-3.29394	4.05519e-07	1.4493e-05	16.7152	145.601	3.1284	186.635	20.8347	65.8208	T25E4.1
WBGene00011266	-3.27562	0.000104849	0.00173612	6.50035	68.7309	2.0856	46.4066	4.62992	13.5513	R13H4.8
WBGene00017073	-3.26089	8.28412e-07	2.72078e-05	18.5724	189.01	7.29959	93.822	8.10237	45.4938	D2096.6
WBGene00017052	-3.25437	0.000222551	0.00324933	4.64311	56.9743	3.1284	12.1061	2.31496	28.0706	D2024.4
WBGene00010948	-3.24949	0.000171162	0.00261403	6.50035	73.2526	2.0856	22.1944	3.47244	20.327	M195.2
WBGene00009625	-3.24354	0.000509258	0.00663828	6.50035	67.8265	1.0428	19.1679	3.47244	18.3911	F41E7.9
WBGene00220261	-3.22416	0.00201187	0.021114	1.85724	43.409	3.1284	6.05303	2.31496	18.3911	ZC434.10
WBGene00022680	-3.22002	0.00032038	0.00444541	2.78586	54.2612	3.1284	19.1679	3.47244	13.5513	ZK180.6
WBGene00016732	-3.21149	0.00162167	0.0177293	6.50035	62.4004	0	14.1237	4.62992	27.1027	phat-1
WBGene00009806	-3.20981	0.0011627	0.0133723	0.928621	38.8872	3.1284	9.07954	3.47244	20.327	F47B8.5
WBGene00001066	-3.15718	0.00177679	0.0190975	7.42897	26.2263	6.2568	7.06187	4.62992	130.674	dpy-4
WBGene00004174	-3.15432	1.82504e-14	4.54236e-12	128.15	1398.13	54.2256	1148.06	186.354	732.741	abu-14
WBGene00007560	-3.10786	1.578e-11	1.74583e-09	36.2162	400.629	39.6264	135.184	20.8347	300.066	C14A4.9
WBGene00077691	-3.07669	6.86407e-05	0.00120416	12.0721	130.227	1.0428	110.972	21.9921	53.2374	T06E4.14
WBGene00020971	-3.07409	0.00525483	0.0460926	0.928621	37.0785	1.0428	7.06187	5.7874	19.3591	W03B1.1
WBGene00019948	-3.0721	0.000340833	0.00469648	4.64311	50.6438	2.0856	16.1414	3.47244	19.3591	R08C7.4
WBGene00020384	-3.0654	1.9258e-06	5.58763e-05	8.35759	70.5396	5.214	37.327	3.47244	36.7822	T09D3.3
WBGene00009261	-3.06221	2.47704e-06	6.92225e-05	20.4297	198.053	5.214	52.4596	20.8347	137.449	F30A10.2
WBGene00022725	-3.0585	2.16551e-06	6.1308e-05	4.64311	50.6438	4.1712	26.2298	6.94488	53.2374	ZK381.2
WBGene00000678	-3.0465	2.0636e-09	1.42299e-07	29.7159	325.567	32.3268	379.323	34.7244	93.8915	col-104
WBGene00008150	-3.04223	0.00104345	0.0121766	6.50035	33.4611	1.0428	16.1414	1.15748	24.1988	mam-2
WBGene00022517	-3.03066	2.16299e-12	2.97019e-10	91.9335	1294.13	103.237	326.864	97.2284	767.587	ZC123.1
WBGene00017307	-3.01789	9.22693e-13	1.37361e-10	42.7166	454.89	32.3268	155.361	39.3543	316.521	F09F9.2
WBGene00009496	-3.01444	2.0684e-08	1.06972e-06	10.2148	124.801	9.38519	54.4773	10.4173	62.917	F36H1.11
WBGene00018092	-3.01377	1.33595e-05	0.000293927	6.50035	104.001	6.2568	27.2386	9.25985	45.4938	F36F12.1
WBGene00012540	-3.00623	5.38275e-09	3.29777e-07	51.0742	642.091	42.7548	128.122	52.0866	401.701	Y37A1B.7
WBGene00009032	-2.9878	6.69186e-05	0.00117524	2.78586	63.3047	8.34239	20.1768	4.62992	40.654	bgnt-1.3
WBGene00020983	-2.98254	2.05997e-08	1.06884e-06	8.35759	80.4875	7.29959	41.3624	9.25985	74.5324	W03D2.9
WBGene00000653	-2.97865	3.38091e-06	9.00576e-05	12.0721	264.976	42.7548	195.715	12.7323	71.6286	col-77
WBGene00020237	-2.91163	1.75854e-05	0.000372498	5.57173	161.879	11.4708	42.3712	23.1496	94.8594	phat-4
WBGene00010463	-2.89478	0.000229393	0.00333394	6.50035	56.9743	1.0428	23.2033	10.4173	52.2695	K01D12.3
WBGene00011594	-2.89227	1.19912e-05	0.000268677	14.8579	112.14	6.2568	40.3535	5.7874	49.3656	T07G12.3
WBGene00018737	-2.88926	1.68703e-13	3.06825e-11	92.8621	1030.06	66.7391	398.491	138.898	779.203	F53B1.4
WBGene00000034	-2.8746	1.60451e-07	6.37364e-06	24.1442	198.958	10.428	182.6	26.6221	66.7888	abu-11
WBGene00019839	-2.87334	1.04606e-24	2.08284e-21	161.58	1592.57	143.906	771.761	155.102	1010.54	R02F11.1
WBGene00006947	-2.87309	5.47239e-18	2.81192e-15	76.147	943.241	109.494	406.562	96.0709	711.446	wrt-1
WBGene00021625	-2.8688	8.13243e-10	6.13941e-08	72.4325	1431.59	210.645	1204.55	140.055	452.034	Y47D7A.13
WBGene00001724	-2.86566	9.7755e-13	1.42857e-10	32.5017	316.524	32.3268	127.114	31.252	256.508	grl-15
WBGene00014094	-2.86346	0.00100325	0.0117765	6.50035	62.4004	1.0428	15.1326	8.10237	35.8143	ZK829.3
WBGene00000687	-2.86087	7.85382e-07	2.58478e-05	47.3597	245.08	29.1984	411.606	24.3071	78.4042	col-113
WBGene00017723	-2.84781	7.67028e-05	0.00132516	4.64311	103.096	5.214	33.2917	18.5197	64.8529	bgnt-1.2
WBGene00008732	-2.84404	2.85711e-10	2.46933e-08	8.35759	94.0528	16.6848	67.5922	10.4173	91.9556	F13B12.4
WBGene00022665	-2.83061	3.33695e-10	2.84248e-08	45.5024	558.89	65.6963	185.626	34.7244	294.258	ZK154.1
WBGene00006948	-2.82093	8.19677e-22	9.94763e-19	79.8614	972.18	125.136	518.543	103.016	682.407	wrt-2
WBGene00000893	-2.82012	2.31385e-12	3.1235e-10	54.7887	560.699	39.6264	213.874	57.874	300.066	cyn-17
WBGene00018706	-2.8171	0.000192054	0.0028591	3.71449	32.5567	5.214	15.1326	3.47244	39.6861	F52F10.2
WBGene00011530	-2.81334	5.59465e-07	1.93313e-05	23.2155	198.958	12.5136	188.653	27.7795	58.0772	T06D8.10
WBGene00007210	-2.81105	7.73689e-14	1.60053e-11	16.7152	224.28	35.4552	151.326	24.3071	158.744	agmo-1
WBGene00009355	-2.802	5.27072e-07	1.83714e-05	19.501	192.627	15.642	51.4508	15.0472	106.475	F33A8.7
WBGene00008496	-2.80194	8.65971e-14	1.74608e-11	31.5731	413.29	50.0544	191.679	41.6693	252.636	F01D5.6
WBGene00013173	-2.79697	1.76809e-07	6.86923e-06	8.35759	171.827	14.5992	90.7954	30.0945	101.635	Y53F4B.27
WBGene00008655	-2.78333	1.29647e-08	7.09675e-07	23.2155	339.133	23.9844	118.034	45.1417	175.2	lips-3
WBGene00018487	-2.7789	5.91161e-06	0.000145318	33.4304	283.967	23.9844	124.087	11.5748	67.7567	F46C8.8
WBGene00010222	-2.76818	5.925e-08	2.68123e-06	8.35759	131.131	16.6848	60.5303	15.0472	79.3722	F57G12.2
WBGene00235268	-2.76277	5.42209e-10	4.31843e-08	15.7866	262.263	45.8832	139.22	28.937	211.014	Y54G2A.76
WBGene00014039	-2.75939	3.34167e-06	8.91617e-05	12.0721	113.044	5.214	93.822	20.8347	49.3656	ZK662.2
WBGene00000610	-2.75655	0.00115252	0.0132744	6.50035	57.8786	3.1284	27.2386	4.62992	11.6154	col-33
WBGene00017018	-2.75463	2.4721e-09	1.69004e-07	10.2148	156.453	28.1556	89.7866	18.5197	135.513	D1014.5
WBGene00001711	-2.74374	0.000432743	0.00576764	4.64311	37.0785	5.214	14.1237	2.31496	30.9745	grl-2
WBGene00004017	-2.73936	4.2719e-15	1.17323e-12	22.2869	287.584	41.712	226.989	40.5118	179.071	phg-1
WBGene00006651	-2.73768	2.9558e-49	4.70829e-45	456.882	3642.74	419.205	3394.74	572.953	2620.25	tts-2
WBGene00008376	-2.73286	5.77789e-14	1.26077e-11	52.9314	483.829	40.6692	214.883	64.8189	352.335	D1054.9
WBGene00010830	-2.72959	6.12734e-09	3.66926e-07	28.7873	293.011	16.6848	168.476	60.189	235.213	M02G9.1
WBGene00000679	-2.69983	1.66628e-05	0.000355793	3.71449	56.0699	8.34239	31.274	6.94488	34.8463	col-105
WBGene00044024	-2.69912	1.91729e-11	2.0497e-09	42.7166	589.639	87.5951	241.112	59.0315	396.861	C35A5.11
WBGene00011427	-2.69676	1.05619e-07	4.39269e-06	25.0728	281.254	21.8988	83.7336	30.0945	133.578	T04C12.1
WBGene00003888	-2.696	7.48035e-07	2.47209e-05	15.7866	151.931	17.7276	46.4066	12.7323	101.635	osm-8
WBGene00020560	-2.68957	2.16689e-06	6.1308e-05	18.5724	179.966	15.642	52.4596	13.8898	78.4042	T19C3.2
WBGene00014067	-2.68364	5.94411e-07	2.045e-05	16.7152	191.723	18.7704	53.4684	24.3071	137.449	ZK675.4
WBGene00077697	-2.68061	1.50106e-15	4.68831e-13	56.6459	501.012	57.354	255.236	47.4567	279.739	F58E6.13
WBGene00010461	-2.67325	7.40209e-06	0.000178109	35.2876	293.915	25.0272	54.4773	20.8347	170.36	K01D12.1
WBGene00044724	-2.66193	0.000284208	0.00403849	6.50035	85.0092	33.3696	193.697	11.5748	46.4618	R02E4.3
WBGene00000521	-2.65715	8.15978e-16	2.59954e-13	16.7152	143.792	29.1984	140.229	20.8347	135.513	cky-1
WBGene00006955	-2.6545	6.70656e-09	3.96915e-07	12.0721	125.705	15.642	61.5391	17.3622	94.8594	wrt-9
WBGene00021593	-2.65347	0.00414556	0.0380823	7.42897	68.7309	5.214	8.07071	3.47244	25.1668	Y46E12A.3
WBGene00009982	-2.64134	7.05927e-09	4.13409e-07	88.219	1028.25	159.548	930.149	111.118	279.739	F53F1.4
WBGene00011999	-2.63874	0.000985487	0.0116	2.78586	60.5917	9.38519	20.1768	4.62992	23.2309	T24F1.7
WBGene00010285	-2.62443	4.39529e-10	3.57207e-08	25.0728	274.923	41.712	123.078	25.4646	170.36	F58H1.2
WBGene00020242	-2.61329	2.70498e-06	7.4546e-05	43.6452	421.429	22.9416	105.928	45.1417	155.841	phat-5
WBGene00008605	-2.60507	1.43858e-17	6.73977e-15	101.22	838.336	94.8947	390.42	96.0709	548.83	mlt-9
WBGene00022611	-2.60412	2.79661e-07	1.03119e-05	23.2155	261.358	34.4124	87.7689	19.6772	120.994	ZC449.1
WBGene00004992	-2.60175	1.62829e-05	0.000348196	11.1435	127.514	25.0272	50.4419	6.94488	84.2119	spp-7
WBGene00015841	-2.59007	4.59287e-10	3.7137e-08	33.4304	310.193	29.1984	132.158	37.0394	156.808	skpo-2
WBGene00020250	-2.58981	1.25828e-06	3.89945e-05	13.0007	64.2091	7.29959	50.4419	5.7874	44.5259	T05C1.3
WBGene00006666	-2.58942	4.38049e-19	2.68372e-16	65.9321	637.569	90.7235	477.181	86.8111	347.495	twk-11
WBGene00004156	-2.58287	1.9757e-06	5.71161e-05	94.7194	560.699	25.0272	443.889	76.3937	171.328	pqn-74
WBGene00022504	-2.54987	1.69266e-09	1.19833e-07	31.5731	245.984	18.7704	135.184	49.7717	202.302	mam-1
WBGene00012254	-2.54683	2.86877e-06	7.82478e-05	7.42897	94.0528	10.428	51.4508	21.9921	84.2119	W04E12.9
WBGene00022577	-2.54281	4.21359e-10	3.44196e-08	15.7866	116.662	19.8132	70.6187	16.2047	114.219	nstp-3
WBGene00003534	-2.53671	3.41883e-07	1.24335e-05	17.6438	87.7223	9.38519	50.4419	15.0472	106.475	nas-15
WBGene00009331	-2.50028	5.75232e-14	1.26077e-11	44.5738	248.697	37.5408	190.67	24.3071	166.488	F32D8.7
WBGene00044564	-2.49312	2.15091e-06	6.1182e-05	16.7152	126.609	17.7276	48.4242	10.4173	78.4042	ZK813.6
WBGene00019756	-2.49258	2.531e-06	7.03601e-05	9.28621	89.531	14.5992	46.4066	9.25985	50.3336	M03E7.4
WBGene00008215	-2.49155	1.34869e-07	5.45259e-06	40.8593	554.369	54.2256	183.609	76.3937	223.597	C49F8.3
WBGene00020270	-2.48715	0.00476665	0.0428246	1.85724	37.0785	3.1284	23.2033	8.10237	11.6154	T05H4.7
WBGene00010968	-2.47009	0.000187685	0.00280716	8.35759	67.8265	8.34239	24.2121	5.7874	32.9104	R01E6.2
WBGene00044623	-2.46709	1.79904e-19	1.24595e-16	50.1456	444.942	83.4239	322.828	82.1811	420.092	bus-8
WBGene00022789	-2.45918	3.32307e-13	5.75361e-11	54.7887	310.193	39.6264	385.376	70.6063	210.046	lron-2
WBGene00011796	-2.44318	2.16021e-08	1.10289e-06	10.2148	101.288	20.856	71.6275	15.0472	76.4683	T16G1.2
WBGene00008875	-2.44148	9.78433e-06	0.000226533	13.9293	132.036	18.7704	41.3624	13.8898	79.3722	F15H10.8
WBGene00006952	-2.44118	2.25777e-08	1.14535e-06	19.501	108.522	12.5136	72.6364	25.4646	129.706	wrt-6
WBGene00004230	-2.43791	3.70539e-07	1.33537e-05	18.5724	153.74	18.7704	60.5303	18.5197	88.0838	ptr-16
WBGene00015103	-2.42949	0.00114972	0.0132518	5.57173	30.748	3.1284	14.1237	4.62992	27.1027	B0280.7
WBGene00000672	-2.42566	6.15778e-05	0.00109107	29.7159	365.359	112.622	918.043	140.055	231.341	col-97
WBGene00007401	-2.42541	9.81419e-06	0.000226894	15.7866	117.566	15.642	39.3447	11.5748	74.5324	C07A9.5
WBGene00019520	-2.41372	5.16972e-13	8.23485e-11	56.6459	422.333	90.7235	252.21	46.2992	358.143	K08B12.1
WBGene00017991	-2.40736	5.59995e-10	4.39416e-08	86.3618	846.475	134.521	338.97	82.1811	422.028	clec-180
WBGene00011278	-2.40578	7.73493e-05	0.00133488	22.2869	254.123	22.9416	156.37	41.6693	48.3977	R74.2
WBGene00018969	-2.39748	3.34901e-18	1.77821e-15	61.289	397.011	78.2099	257.254	62.504	409.444	F56D3.1
WBGene00008292	-2.38069	0.000791584	0.0095887	15.7866	78.6788	11.4708	41.3624	2.31496	35.8143	C54C8.4
WBGene00012346	-2.37827	2.11764e-05	0.000435812	13.0007	92.2441	10.428	42.3712	10.4173	41.622	W08G11.1
WBGene00044058	-2.36031	9.68646e-05	0.00162246	9.28621	49.7394	7.29959	24.2121	5.7874	41.622	F17B5.6
WBGene00016700	-2.36006	3.04308e-17	1.34648e-14	50.1456	317.428	53.1828	301.643	56.7166	201.334	C46A5.4
WBGene00004115	-2.33671	3.07346e-08	1.50637e-06	23.2155	230.61	28.1556	134.175	56.7166	177.135	pqn-26
WBGene00010652	-2.33665	0.0053669	0.0467666	4.64311	21.7045	5.214	22.1944	1.15748	12.5834	K08C9.5
WBGene00017716	-2.33596	1.65854e-12	2.29729e-10	57.5745	394.298	75.0815	200.759	52.0866	337.816	F22F4.1
WBGene00004264	-2.32249	6.32091e-09	3.771e-07	368.663	2455.32	329.525	879.707	188.669	1103.47	qua-1
WBGene00018292	-2.3187	0.00368139	0.034515	12.0721	66.0178	2.0856	38.3359	10.4173	18.3911	F41E6.11
WBGene00012257	-2.31544	1.211e-12	1.75364e-10	167.152	1322.16	314.925	763.691	151.63	1068.62	lpr-4
WBGene00018026	-2.31393	0.00281332	0.0277482	11.1435	81.3918	4.1712	24.2121	10.4173	22.2629	F35A5.4
WBGene00011508	-2.31366	1.38003e-16	5.49563e-14	196.868	1421.64	288.855	956.379	165.52	860.511	T05H10.3
WBGene00019154	-2.30469	3.89047e-19	2.58213e-16	76.147	444.942	115.751	441.871	114.591	623.362	glf-1
WBGene00017562	-2.30173	0.00137666	0.0154537	26.0014	159.166	22.9416	47.4154	4.62992	59.0452	F18C5.9
WBGene00012433	-2.29431	1.85516e-09	1.3018e-07	41.788	230.61	22.9416	128.122	42.8268	168.424	Y11D7A.9
WBGene00012614	-2.29013	0.00464841	0.0419516	4.64311	32.5567	6.2568	28.2475	3.47244	9.67953	Y38H6A.3
WBGene00010573	-2.27975	7.33484e-26	2.24948e-22	371.449	2381.16	594.396	1849.2	423.638	2514.74	K04H4.2
WBGene00015546	-2.2794	4.52483e-06	0.000114771	20.4297	189.914	19.8132	73.6452	33.5669	92.9235	C06G1.2
WBGene00009826	-2.27822	0.00369621	0.0345992	3.71449	55.1656	7.29959	20.1768	8.10237	16.4552	F47G4.5
WBGene00022790	-2.26091	5.37301e-08	2.48078e-06	14.8579	90.4354	26.07	99.875	13.8898	72.5965	ZK682.7
WBGene00008643	-2.25768	0.00371556	0.0347437	6.50035	20.8001	2.0856	21.1856	3.47244	16.4552	tmem-138
WBGene00010349	-2.25687	0.000665451	0.00828123	19.501	127.514	12.5136	37.327	10.4173	38.7181	dyf-18
WBGene00020281	-2.25657	2.6614e-06	7.35998e-05	21.3583	169.114	26.07	58.5126	27.7795	130.674	T06A4.1
WBGene00022287	-2.25246	0.0037483	0.0349571	15.7866	98.5745	5.214	18.1591	23.1496	92.9235	Y75B7AR.1
WBGene00004133	-2.24995	1.01108e-13	1.96408e-11	100.291	723.483	119.922	351.076	104.173	467.522	abu-13
WBGene00000031	-2.24318	2.56689e-05	0.000510193	66.8607	177.253	30.2412	397.482	46.2992	105.507	abu-8
WBGene00012032	-2.24292	1.57825e-11	1.74583e-09	36.2162	262.263	65.6963	171.503	43.9843	255.54	T26C5.2
WBGene00001701	-2.24049	0.000452894	0.00600678	4.64311	35.2698	7.29959	38.3359	8.10237	20.327	grd-12
WBGene00017666	-2.24047	1.29747e-06	3.99755e-05	13.0007	90.4354	11.4708	60.5303	19.6772	56.1413	F21E9.2
WBGene00009573	-2.23823	4.84287e-05	0.000880051	56.6459	440.42	23.9844	148.299	99.5433	259.412	F40E10.5
WBGene00020626	-2.2306	1.63105e-11	1.79179e-09	169.938	1258.86	280.513	659.78	138.898	847.927	T20F5.4
WBGene00004764	-2.21867	8.97068e-14	1.78617e-11	38.0735	223.375	40.6692	145.273	38.1969	175.2	sel-7
WBGene00022827	-2.20706	9.4726e-06	0.000220598	13.9293	117.566	21.8988	49.4331	16.2047	72.5965	ZK816.4
WBGene00005531	-2.20519	0.00482742	0.0433217	1.85724	25.3219	4.1712	17.1503	8.10237	21.295	sri-19
WBGene00007343	-2.20041	0.000126333	0.00202755	18.5724	125.705	20.856	61.5391	10.4173	42.59	C05E7.1
WBGene00009326	-2.20004	0.000281737	0.00401016	5.57173	40.6959	6.2568	25.221	9.25985	30.0066	F32D8.1
WBGene00017835	-2.19812	1.69506e-13	3.06825e-11	41.788	226.993	49.0116	152.335	34.7244	197.462	F26F12.4
WBGene00016242	-2.18404	0.000367017	0.00502252	11.1435	87.7223	6.2568	58.5126	31.252	72.5965	C30A5.10
WBGene00022274	-2.1751	6.9704e-10	5.36384e-08	52.9314	365.359	67.7819	165.449	54.4016	259.412	Y73E7A.8
WBGene00009094	-2.1711	9.93178e-14	1.95313e-11	48.2883	286.68	65.6963	190.67	43.9843	234.245	F23H12.5
WBGene00219436	-2.16527	0.000137879	0.00217884	13.0007	123.896	12.5136	47.4154	27.7795	65.8208	C49H3.16
WBGene00016619	-2.16318	4.73757e-06	0.000119596	25.0728	111.235	17.7276	61.5391	11.5748	72.5965	C43H6.6
WBGene00044395	-2.14277	0.00184075	0.0196787	8.35759	49.7394	7.29959	17.1503	5.7874	28.0706	R12C12.10
WBGene00000645	-2.13582	0.00120295	0.013736	5.57173	46.122	7.29959	21.1856	8.10237	24.1988	col-69
WBGene00019906	-2.13457	1.35054e-08	7.36738e-07	25.0728	177.253	44.8404	105.928	28.937	150.033	R05G9R.1
WBGene00020976	-2.13251	3.0516e-11	3.19796e-09	210.797	1205.5	197.089	546.79	147	682.407	oac-51
WBGene00044463	-2.13241	0.000368113	0.00502888	9.28621	62.4004	7.29959	37.327	23.1496	72.5965	W09G12.10
WBGene00015645	-2.13107	1.47293e-06	4.48346e-05	11.1435	67.8265	15.642	53.4684	12.7323	51.3015	lips-7
WBGene00004998	-2.11915	1.55506e-06	4.68253e-05	32.5017	208.001	59.4396	121.061	20.8347	161.648	spp-13
WBGene00013328	-2.10017	2.91852e-05	0.000571822	27.8586	155.549	29.1984	65.5745	13.8898	84.2119	Y57G11C.39
WBGene00019761	-2.09638	3.29446e-06	8.81975e-05	22.2869	139.27	25.0272	75.6629	18.5197	66.7888	M03F8.1
WBGene00021389	-2.09325	0.000698095	0.0086268	10.2148	76.8701	13.5564	22.1944	12.7323	56.1413	Y38A10A.2
WBGene00001109	-2.08909	9.10278e-07	2.95312e-05	13.9293	94.9571	18.7704	67.5922	19.6772	59.0452	dsl-7
WBGene00017535	-2.08662	4.66181e-09	2.91955e-07	52.9314	335.515	114.708	249.183	56.7166	367.822	atf-8
WBGene00011107	-2.08352	7.03194e-13	1.09816e-10	84.5045	561.604	130.35	327.872	120.378	528.503	R07E3.6
WBGene00003816	-2.07127	7.56461e-05	0.00131403	15.7866	66.9222	17.7276	138.211	28.937	56.1413	asns-1
WBGene00000033	-2.06788	0.00341539	0.0326161	17.6438	28.035	5.214	90.7954	13.8898	35.8143	abu-10
WBGene00019868	-2.06546	5.22257e-07	1.82435e-05	28.7873	177.253	28.1556	91.8043	28.937	90.0197	R04B3.3
WBGene00010835	-2.05659	6.09842e-14	1.31273e-11	63.1463	383.446	106.366	282.475	86.8111	397.829	M03B6.3
WBGene00020554	-2.05549	1.88693e-20	1.66983e-17	84.5045	364.454	119.922	403.535	81.0237	419.124	T19A5.3
WBGene00020194	-2.0428	1.82215e-10	1.64915e-08	126.293	819.344	221.073	482.225	113.433	597.227	T03G6.1
WBGene00015300	-2.04205	4.03515e-08	1.93602e-06	23.2155	82.2962	15.642	72.6364	18.5197	82.276	C01F1.5
WBGene00011948	-2.03823	8.06096e-13	1.23464e-10	47.3597	219.758	60.4824	165.449	46.2992	247.796	T23F1.5
WBGene00006748	-2.02838	0.000687717	0.00851177	7.42897	40.6959	6.2568	28.2475	9.25985	24.1988	unc-8
WBGene00013272	-2.01683	0.00116608	0.0134015	8.35759	39.7916	10.428	33.2917	4.62992	22.2629	aqp-12
WBGene00011075	-2.01595	0.0002174	0.0031858	9.28621	73.2526	16.6848	38.3359	11.5748	39.6861	R07A4.4
WBGene00000681	-2.01038	8.02593e-06	0.000189963	87.2904	1002.93	257.571	812.115	197.929	369.758	col-107
WBGene00016259	-2.00942	1.21108e-06	3.79004e-05	13.9293	69.6352	17.7276	56.4949	13.8898	57.1093	C30F8.3
WBGene00000691	-2.00835	0.00423948	0.0388331	7.42897	94.9571	10.428	41.3624	23.1496	27.1027	col-117
WBGene00004300	-2.00754	5.18717e-05	0.000934688	67.7894	809.396	228.373	776.806	167.835	277.803	ram-2
WBGene00009561	-2.00709	3.90358e-06	0.000100615	11.1435	66.0178	15.642	51.4508	16.2047	54.2054	F39D8.3
WBGene00189995	-2.00546	1.35026e-06	4.14417e-05	28.7873	165.497	68.8247	147.29	27.7795	190.687	C06E7.88
WBGene00017937	-2.00461	9.95781e-12	1.16631e-09	336.161	1493.99	575.625	1323.6	266.221	1910.74	F30H5.3
WBGene00043981	-2.00263	4.77766e-05	0.000873747	32.5017	172.732	47.9688	106.937	13.8898	99.6992	T14E8.4
WBGene00018824	-2.00258	1.10909e-08	6.15567e-07	43.6452	214.332	57.354	138.211	28.937	169.392	F54E2.2
WBGene00016329	-1.99903	2.42633e-07	9.15854e-06	33.4304	223.375	53.1828	116.016	56.7166	231.341	osr-1
WBGene00011524	-1.99818	3.66715e-15	1.06207e-12	169.938	911.588	200.217	509.463	158.575	691.119	T06D8.3
WBGene00000634	-1.99597	0.00474997	0.0427229	10.2148	29.8437	5.214	29.2563	3.47244	17.4232	col-58
WBGene00009586	-1.989	9.76196e-06	0.000226533	30.6445	123.896	23.9844	97.8573	16.2047	60.9811	F40F9.10
WBGene00015622	-1.98491	0.00256104	0.0258032	7.42897	43.409	5.214	19.1679	10.4173	28.0706	C09B8.3
WBGene00007325	-1.97889	0.000154842	0.00240868	12.0721	52.4525	16.6848	34.3005	8.10237	59.0452	C05C9.1
WBGene00016733	-1.97847	4.90601e-06	0.000122997	51.0742	294.819	42.7548	133.167	43.9843	115.186	phat-2
WBGene00019285	-1.97683	6.14544e-10	4.77516e-08	84.5045	367.168	72.9959	200.759	54.4016	268.123	cbn-1
WBGene00045481	-1.97361	0.00256318	0.0258084	7.42897	65.1135	13.5564	23.2033	9.25985	30.0066	M153.5
WBGene00013852	-1.97271	1.1243e-08	6.2184e-07	74.2897	379.828	123.05	256.245	53.2441	348.463	hhat-1
WBGene00009791	-1.97116	0.000403499	0.00542448	14.8579	66.9222	9.38519	29.2563	11.5748	44.5259	F46F3.3
WBGene00020973	-1.97067	4.10423e-08	1.96325e-06	172.724	841.049	148.077	369.235	101.858	448.162	W03B1.3
WBGene00018640	-1.96955	8.06079e-08	3.46093e-06	36.2162	163.688	70.9103	166.458	34.7244	225.533	F49E10.2
WBGene00017568	-1.96161	0.000453327	0.00600752	27.8586	106.714	17.7276	50.4419	9.25985	58.0772	F18E9.1
WBGene00004104	-1.96074	5.70368e-20	4.54269e-17	125.364	494.681	148.077	420.686	111.118	582.708	pqn-13
WBGene00020196	-1.9595	1.20282e-05	0.000269097	25.0728	132.036	25.0272	79.6982	19.6772	60.0131	T03G11.3
WBGene00004155	-1.95848	4.24959e-12	5.41534e-10	260.943	1245.29	442.147	1064.32	201.402	1207.04	pqn-73
WBGene00008144	-1.95514	0.00515541	0.0454207	7.42897	56.0699	8.34239	21.1856	9.25985	19.3591	gasr-8
WBGene00008652	-1.95487	1.83837e-05	0.000385815	111.435	378.924	71.9531	608.33	113.433	163.584	F10D11.6
WBGene00044620	-1.953	1.88439e-06	5.52626e-05	32.5017	226.993	47.9688	100.884	38.1969	130.674	bus-4
WBGene00006532	-1.95138	0.00366034	0.0343986	13.9293	56.0699	7.29959	34.3005	6.94488	19.3591	tba-6
WBGene00009229	-1.94847	0.00387081	0.0358922	7.42897	31.6524	9.38519	18.1591	3.47244	29.0386	F28G4.4
WBGene00020571	-1.94476	1.55184e-07	6.19532e-06	39.0021	218.854	50.0544	138.211	33.5669	115.186	lpr-7
WBGene00044771	-1.94334	0.00281305	0.0277482	13.0007	38.8872	6.2568	23.2033	4.62992	30.9745	tmem-218
WBGene00011104	-1.92727	1.0525e-11	1.21488e-09	38.0735	128.418	35.4552	127.114	34.7244	156.808	cut-5
WBGene00015748	-1.9271	1.56836e-06	4.70479e-05	34.359	125.705	21.8988	105.928	23.1496	71.6286	C14A11.2
WBGene00007229	-1.92068	1.69517e-06	5.04717e-05	25.0728	132.94	40.6692	78.6894	23.1496	124.866	C01G6.9
WBGene00020083	-1.91968	1.558e-05	0.000337192	44.5738	181.775	40.6692	78.6894	23.1496	151.001	R57.2
WBGene00219317	-1.91848	2.42392e-05	0.000489361	25.0728	162.784	36.498	69.6098	24.3071	91.9556	F31E3.12
WBGene00010319	-1.91756	1.22377e-05	0.000273018	24.1442	112.14	20.856	118.034	31.252	57.1093	F59B10.3
WBGene00020283	-1.9132	5.19621e-07	1.82017e-05	26.93	141.984	31.284	99.875	26.6221	77.4363	T06A4.3
WBGene00018133	-1.91304	3.05971e-06	8.23279e-05	30.6445	136.557	34.4124	76.6717	18.5197	102.603	F37A4.3
WBGene00006217	-1.90242	1.54387e-05	0.000335044	23.2155	85.9136	20.856	64.5657	11.5748	59.0452	str-173
WBGene00010275	-1.90088	0.00286359	0.0281048	13.9293	37.9828	5.214	27.2386	5.7874	29.0386	acc-1
WBGene00015335	-1.89838	0.000840142	0.010146	8.35759	58.783	13.5564	38.3359	11.5748	27.1027	acdh-6
WBGene00012256	-1.89674	5.66926e-08	2.58756e-06	226.584	1262.48	495.33	932.167	190.984	1205.1	lpr-5
WBGene00012132	-1.89466	0.000309256	0.00430984	24.1442	119.375	20.856	46.4066	15.0472	58.0772	ifta-2
WBGene00001858	-1.89194	3.98817e-09	2.56159e-07	1917.6	9934.32	2343.17	4937.25	1179.47	5320.84	hil-7
WBGene00018591	-1.88132	0.00561354	0.048544	13.9293	34.3654	9.38519	55.4861	5.7874	18.3911	npax-2
WBGene00007595	-1.8707	0.00183377	0.0196173	7.42897	23.5132	5.214	28.2475	9.25985	28.0706	C15A7.2
WBGene00000902	-1.86909	5.37558e-09	3.29777e-07	24.1442	97.6702	30.2412	109.963	27.7795	91.9556	daf-6
WBGene00044387	-1.86835	0.000548158	0.00707712	19.501	78.6788	13.5564	38.3359	10.4173	42.59	C27A2.8
WBGene00013856	-1.86558	6.11693e-07	2.08644e-05	26.93	106.714	23.9844	86.7601	20.8347	68.7247	ZC168.2
WBGene00007174	-1.86295	1.57376e-08	8.35613e-07	24.1442	107.618	36.498	96.8485	25.4646	108.411	mboa-1
WBGene00018727	-1.85791	1.27379e-05	0.000281808	22.2869	94.0528	16.6848	62.548	19.6772	56.1413	jbts-14
WBGene00000853	-1.85646	4.67377e-09	2.91955e-07	89.1477	319.237	67.7819	177.556	65.9764	311.681	cut-6
WBGene00007999	-1.85446	5.76881e-10	4.50448e-08	75.2183	417.811	149.12	380.332	86.8111	326.2	tag-297
WBGene00001570	-1.85421	3.79082e-16	1.34187e-13	429.023	1772.53	617.337	1594.97	334.512	1627.13	gei-13
WBGene00017841	-1.85354	1.69287e-06	5.04717e-05	32.5017	126.609	31.284	170.494	41.6693	83.244	F26G1.5
WBGene00008712	-1.8529	0.000601474	0.00762202	29.7159	132.94	52.14	97.8573	10.4173	103.571	F11E6.9
WBGene00011235	-1.84917	8.14327e-06	0.000192454	58.5031	361.741	60.4824	140.229	65.9764	163.584	suro-1
WBGene00019482	-1.84251	0.00119335	0.0136558	13.0007	112.14	21.8988	35.3093	25.4646	67.7567	K07C11.10
WBGene00015545	-1.84149	1.66111e-13	3.06825e-11	63.1463	246.889	63.6108	193.697	50.9292	197.462	C06G1.1
WBGene00019148	-1.83945	7.25939e-13	1.12267e-10	89.1477	432.281	132.435	301.643	106.488	438.483	H03E18.1
WBGene00001554	-1.8386	0.000173691	0.00264546	26.93	75.0613	26.07	62.548	32.4095	167.456	gcy-34
WBGene00000704	-1.83672	8.95829e-05	0.00151322	24.1442	122.992	50.0544	136.193	19.6772	76.4683	col-130
WBGene00000664	-1.8361	0.00085166	0.010254	16.7152	92.2441	11.4708	48.4242	21.9921	37.7502	col-89
WBGene00010010	-1.83485	8.68656e-10	6.49616e-08	56.6459	203.48	36.498	147.29	50.9292	163.584	gmeb-2
WBGene00219670	-1.83396	0.00312435	0.0302908	6.50035	24.4175	8.34239	20.1768	5.7874	29.0386	anr-26
WBGene00022415	-1.82793	4.70962e-08	2.21951e-06	52.0028	272.21	79.2527	155.361	49.7717	214.886	Y102A11A.5
WBGene00001951	-1.82593	0.000215978	0.00316788	15.7866	83.2005	11.4708	64.5657	32.4095	61.949	hlh-4
WBGene00012285	-1.82387	0.00362805	0.0341354	20.4297	56.0699	20.856	54.4773	3.47244	49.3656	pitr-6
WBGene00008851	-1.82257	2.51223e-07	9.37174e-06	231.227	1364.67	380.622	631.533	187.512	831.472	F15B9.8
WBGene00007949	-1.81333	0.000872785	0.0104452	14.8579	76.8701	17.7276	28.2475	13.8898	58.0772	C35A5.5
WBGene00015496	-1.81041	0.000965688	0.0114058	11.1435	45.2177	10.428	27.2386	8.10237	31.9425	C05E11.7
WBGene00020825	-1.80171	1.98414e-06	5.72561e-05	20.4297	113.044	36.498	78.6894	31.252	114.219	tmem-231
WBGene00021963	-1.799	2.63716e-12	3.44322e-10	53.86	216.14	64.6535	165.449	54.4016	219.725	lipl-6
WBGene00020599	-1.79808	0.00148283	0.0164829	44.5738	210.714	17.7276	96.8485	45.1417	65.8208	T20B6.3
WBGene00011572	-1.79538	1.12583e-05	0.000255098	19.501	90.4354	21.8988	54.4773	19.6772	66.7888	mam-5
WBGene00020853	-1.79108	1.89559e-06	5.54035e-05	23.2155	122.088	36.498	92.8131	25.4646	79.3722	fbxa-137
WBGene00012670	-1.78541	0.00238859	0.0243584	15.7866	56.0699	10.428	25.221	8.10237	37.7502	Y39B6A.8
WBGene00016276	-1.78213	0.00492364	0.0439131	21.3583	89.531	11.4708	22.1944	17.3622	60.9811	C30G12.4
WBGene00044533	-1.78029	0.0033244	0.031881	14.8579	27.1306	13.5564	35.3093	5.7874	56.1413	F41F3.8
WBGene00007374	-1.7768	0.00513659	0.0453015	9.28621	46.122	10.428	20.1768	6.94488	25.1668	C06C3.3
WBGene00002983	-1.77666	8.32576e-23	1.20565e-19	185.724	653.848	248.186	721.319	179.41	726.933	lgx-1
WBGene00013352	-1.77388	2.6672e-06	7.36323e-05	117.006	451.272	62.568	210.847	89.126	257.476	lon-8
WBGene00001705	-1.77124	0.000461042	0.00609455	21.3583	88.6266	27.1128	47.4154	10.4173	65.8208	grd-16
WBGene00009292	-1.7695	3.92854e-13	6.58713e-11	187.582	832.91	191.875	489.287	172.465	559.477	F31D4.5
WBGene00022410	-1.76582	8.47314e-26	2.24948e-22	538.6	2196.67	540.17	1758.41	530.126	1515.82	Y97E10C.1
WBGene00007800	-1.76096	4.75195e-08	2.23285e-06	38.0735	144.697	43.7976	106.937	27.7795	120.994	C29A12.6
WBGene00012826	-1.76022	4.08815e-10	3.3741e-08	65.9321	321.046	102.194	243.13	67.1339	232.309	dyf-19
WBGene00004281	-1.76011	7.02385e-08	3.06528e-06	27.8586	113.044	42.7548	108.955	26.6221	107.443	rab-28
WBGene00017973	-1.76	6.23464e-06	0.000151989	65.9321	295.724	59.4396	141.237	46.2992	145.193	ift-81
WBGene00020529	-1.7477	2.02195e-05	0.00041937	17.6438	84.1049	25.0272	71.6275	19.6772	53.2374	T15B7.17
WBGene00008965	-1.74619	0.00272674	0.0271049	9.28621	44.3133	8.34239	22.1944	11.5748	30.9745	mltn-10
WBGene00012255	-1.74195	1.74919e-06	5.19828e-05	258.157	1427.07	558.94	895.848	210.661	1115.08	lpr-6
WBGene00012942	-1.73759	1.85606e-05	0.000389015	65.0035	477.499	119.922	439.854	157.417	221.661	Y47D3B.6
WBGene00013962	-1.73479	6.80577e-11	6.77557e-09	325.017	1604.32	550.598	1171.26	306.732	1159.61	ZK287.1
WBGene00001608	-1.73473	0.00387111	0.0358922	11.1435	34.3654	6.2568	34.3005	9.25985	20.327	R07B1.8
WBGene00009144	-1.73357	4.88311e-06	0.000122686	19.501	76.8701	20.856	63.5568	19.6772	59.0452	del-3
WBGene00013891	-1.73349	0.00287314	0.0281683	23.2155	64.2091	8.34239	30.2651	16.2047	64.8529	ZC434.3
WBGene00006778	-1.73081	2.42126e-05	0.000489361	86.3618	418.716	129.307	229.006	49.7717	234.245	unc-42
WBGene00018113	-1.72528	0.00102732	0.012006	11.1435	83.2005	15.642	54.4773	31.252	52.2695	F36H9.5
WBGene00018992	-1.72521	9.5427e-11	9.15696e-09	39.0021	131.131	40.6692	124.087	38.1969	134.546	trpl-1
WBGene00022845	-1.72457	0.000955983	0.0113134	37.1449	113.949	25.0272	66.5833	11.5748	64.8529	ZK1055.4
WBGene00007600	-1.72388	1.66652e-07	6.55457e-06	39.0021	217.045	56.3112	133.167	56.7166	150.033	C15C6.1
WBGene00077669	-1.72291	0.000194233	0.00288614	31.5731	161.879	41.712	65.5745	24.3071	94.8594	Y38H6A.5
WBGene00013960	-1.71502	4.31607e-08	2.05226e-06	39.0021	117.566	28.1556	118.034	33.5669	95.8274	cutl-8
WBGene00002067	-1.71392	9.8147e-08	4.1593e-06	86.3618	198.053	99.0659	367.217	63.6614	253.604	ifp-1
WBGene00017296	-1.71254	1.38661e-05	0.000304233	55.7173	233.323	80.2955	154.352	31.252	161.648	F09E10.6
WBGene00001612	-1.71248	0.000365828	0.00501055	28.7873	93.1484	11.4708	58.5126	25.4646	63.8849	glr-1
WBGene00044383	-1.70772	3.61414e-06	9.46868e-05	30.6445	113.949	61.5252	140.229	37.0394	167.456	T05A7.11
WBGene00015523	-1.70289	0.000509107	0.00663828	37.1449	164.592	98.0231	155.361	26.6221	207.142	ztf-30
WBGene00006950	-1.69532	0.000185561	0.00278586	18.5724	66.9222	16.6848	38.3359	18.5197	68.7247	wrt-4
WBGene00022038	-1.6946	0.00210814	0.0219912	15.7866	110.331	20.856	39.3447	25.4646	50.3336	Y65B4BL.6
WBGene00016133	-1.69005	1.57045e-08	8.35613e-07	146.722	554.369	205.431	412.615	94.9134	477.201	C26B9.3
WBGene00000490	-1.68207	9.8542e-07	3.17106e-05	68.718	174.54	41.712	133.167	34.7244	160.68	che-11
WBGene00022612	-1.67942	1.22606e-06	3.8219e-05	59.4318	273.115	95.9375	170.494	48.6142	210.046	ZC449.2
WBGene00019272	-1.67285	2.59586e-07	9.61615e-06	270.229	1134.96	492.201	903.919	192.142	1005.7	H42K12.3
WBGene00008776	-1.66775	4.15661e-08	1.98236e-06	46.4311	217.045	79.2527	157.379	55.5591	200.366	F13H10.5
WBGene00000242	-1.66641	2.4031e-05	0.00048701	28.7873	98.5745	27.1128	58.5126	20.8347	87.1158	bbs-2
WBGene00018468	-1.66489	1.51738e-08	8.11087e-07	229.369	704.491	161.634	938.22	296.315	535.278	cla-1
WBGene00007552	-1.66331	1.23008e-06	3.82693e-05	48.2883	198.958	53.1828	103.91	43.9843	157.776	C13C12.2
WBGene00017976	-1.65714	0.000244302	0.00352809	31.5731	103.096	28.1556	57.5038	15.0472	76.4683	F32B5.2
WBGene00016625	-1.65535	8.77969e-05	0.0014862	27.8586	189.914	74.0387	115.008	46.2992	160.68	aff-1
WBGene00007687	-1.65358	5.006e-10	4.00706e-08	45.5024	181.775	57.354	190.67	64.8189	152.937	C18E9.7
WBGene00013849	-1.65104	6.34497e-05	0.0011205	60.3604	191.723	105.323	212.865	32.4095	218.757	ZC84.6
WBGene00010423	-1.65028	0.000533328	0.00691243	40.8593	139.27	28.1556	70.6187	19.6772	69.6926	zmp-5
WBGene00010189	-1.64917	3.93368e-06	0.000101064	100.291	459.412	168.933	264.316	75.2362	357.175	F57B1.6
WBGene00012940	-1.64761	0.0020945	0.0218919	10.2148	37.0785	13.5564	53.4684	13.8898	27.1027	Y47D3B.3
WBGene00018299	-1.64736	2.23133e-05	0.000455678	27.8586	77.7744	22.9416	70.6187	16.2047	62.917	F41G3.2
WBGene00015135	-1.64345	0.000455407	0.00603007	30.6445	83.2005	16.6848	46.4066	17.3622	73.5645	cyp-23A1
WBGene00001710	-1.63591	0.00146119	0.0162764	20.4297	104.001	35.4552	75.6629	16.2047	44.5259	grl-1
WBGene00017438	-1.62967	1.58996e-05	0.000342255	40.8593	209.81	58.3968	181.591	60.189	100.667	F13H8.5
WBGene00001065	-1.62584	7.1756e-09	4.18682e-07	601.747	2528.57	958.332	1853.24	453.732	1834.27	dpy-3
WBGene00022283	-1.61511	1.46365e-08	7.85002e-07	160.651	631.239	241.929	477.181	120.378	494.624	lgc-27
WBGene00010674	-1.60898	6.09522e-05	0.00108239	46.4311	181.775	42.7548	95.8396	32.4095	93.8915	K08E7.6
WBGene00007420	-1.60657	0.000385376	0.00522438	20.4297	100.383	32.3268	48.4242	21.9921	78.4042	C07E3.10
WBGene00015426	-1.60081	0.00164056	0.017899	19.501	72.3483	14.5992	35.3093	15.0472	41.622	C04E6.12
WBGene00022503	-1.59921	0.000155555	0.00241269	23.2155	74.157	19.8132	45.3977	17.3622	63.8849	ZC13.2
WBGene00016633	-1.59855	0.00268237	0.0268135	15.7866	96.7658	23.9844	35.3093	21.9921	54.2054	C44B11.1
WBGene00008500	-1.59749	0.00278092	0.0275138	14.8579	81.3918	22.9416	32.2828	16.2047	49.3656	F01D5.10
WBGene00011750	-1.5884	0.00036909	0.0050379	19.501	62.4004	21.8988	58.5126	12.7323	42.59	nhr-218
WBGene00018042	-1.58699	2.87463e-05	0.000564612	20.4297	57.8786	28.1556	76.6717	21.9921	77.4363	mks-3
WBGene00009030	-1.5869	0.000259747	0.00372749	22.2869	52.4525	16.6848	45.3977	13.8898	61.949	clec-233
WBGene00016106	-1.58292	3.04401e-06	8.20441e-05	90.0763	274.923	165.805	331.908	74.0788	382.342	C25F6.7
WBGene00020478	-1.58187	9.84434e-05	0.00164199	26.0014	113.044	25.0272	68.601	31.252	63.8849	T13C2.2
WBGene00008314	-1.57649	2.08845e-06	5.97115e-05	42.7166	144.697	45.8832	184.617	57.874	106.475	C54G4.4
WBGene00010673	-1.57495	0.000666246	0.00828465	37.1449	205.288	51.0972	74.654	39.3543	99.6992	K08E7.5
WBGene00206361	-1.57156	0.000173718	0.00264546	22.2869	133.844	35.4552	88.7778	42.8268	74.5324	K02G10.15
WBGene00008263	-1.57101	6.47418e-05	0.00113827	75.2183	351.794	105.323	157.379	57.874	199.398	C53A5.2
WBGene00021496	-1.56527	0.00259372	0.0260994	8.35759	51.5482	17.7276	34.3005	17.3622	41.622	Y40C5A.3
WBGene00004232	-1.55946	1.21846e-06	3.80566e-05	102.148	581.499	162.677	312.74	186.354	432.675	ptr-18
WBGene00016069	-1.55789	5.68449e-05	0.00101284	50.1456	143.792	83.4239	164.441	31.252	178.103	C24H10.3
WBGene00020590	-1.55676	1.81541e-05	0.000382508	27.8586	85.0092	36.498	82.7247	19.6772	80.3401	T19H12.6
WBGene00012332	-1.5556	0.0033991	0.0324996	19.501	66.9222	9.38519	37.327	20.8347	41.622	rpi-1
WBGene00219915	-1.55443	4.02578e-05	0.000756211	26.93	92.2441	27.1128	76.6717	23.1496	58.0772	F26A10.28
WBGene00009155	-1.54786	6.27675e-06	0.000152412	42.7166	146.505	39.6264	86.7601	34.7244	109.379	lhfp-4
WBGene00011590	-1.54293	6.08136e-08	2.73099e-06	91.0049	354.507	93.8519	210.847	85.6536	222.629	bus-19
WBGene00000429	-1.54104	9.33338e-05	0.00156826	39.9307	151.027	52.14	107.946	26.6221	87.1158	ceh-2
WBGene00002177	-1.54043	4.74483e-05	0.000868741	43.6452	109.427	25.0272	90.7954	26.6221	78.4042	jkk-1
WBGene00000401	-1.53772	1.35459e-11	1.5303e-09	123.507	366.263	162.677	377.306	98.3859	374.598	cdh-9
WBGene00002128	-1.53736	2.53643e-07	9.42971e-06	106.791	299.341	77.1671	203.785	63.6614	217.79	inx-6
WBGene00010327	-1.53617	0.00103027	0.0120317	41.788	116.662	26.07	63.5568	18.5197	71.6286	F59C6.8
WBGene00000220	-1.53202	8.45018e-11	8.19982e-09	650.035	2474.31	944.776	1723.1	553.276	2015.28	atf-2
WBGene00019318	-1.53194	2.98651e-07	1.09866e-05	227.512	963.137	393.135	639.603	195.614	757.908	K02E10.4
WBGene00010258	-1.52977	4.38409e-05	0.000811082	33.4304	142.888	32.3268	83.7336	43.9843	89.0517	F58E6.11
WBGene00007938	-1.52901	0.00366607	0.0344321	29.7159	37.9828	15.642	58.5126	12.7323	72.5965	C34F6.1
WBGene00002393	-1.52892	6.45693e-05	0.00113649	65.9321	282.158	86.5523	118.034	59.0315	210.046	lpr-1
WBGene00018300	-1.52465	0.00220145	0.0228449	19.501	32.5567	18.7704	60.5303	11.5748	51.3015	F41G3.3
WBGene00004127	-1.52113	0.000125007	0.0020107	79.8614	318.332	85.5095	186.635	55.5591	129.706	abu-12
WBGene00018641	-1.52057	0.0056314	0.0486456	15.7866	70.5396	11.4708	41.3624	23.1496	31.9425	F49E10.4
WBGene00013455	-1.51998	2.57195e-05	0.000510193	53.86	150.123	41.712	117.025	30.0945	94.8594	ssu-2
WBGene00021213	-1.5184	5.45603e-10	4.32384e-08	65.0035	205.288	67.7819	176.547	56.7166	161.648	Y18H1A.9
WBGene00021513	-1.51585	8.98808e-07	2.92572e-05	140.222	548.943	234.63	380.332	113.433	467.522	Y41D4B.6
WBGene00016744	-1.51358	7.41641e-06	0.000178184	36.2162	138.366	50.0544	99.875	32.4095	100.667	bbs-9
WBGene00022180	-1.51104	7.47471e-11	7.39532e-09	278.586	897.119	347.252	765.708	201.402	696.926	Y71H2AM.15
WBGene00001069	-1.50735	1.10636e-08	6.15567e-07	803.257	2751.95	1126.22	2091.32	541.701	2183.7	dpy-7
WBGene00013456	-1.49802	0.00074971	0.00915718	32.5017	96.7658	15.642	70.6187	32.4095	60.0131	Y67A10A.7
WBGene00044705	-1.49762	0.00567906	0.0490042	10.2148	36.1741	10.428	26.2298	10.4173	25.1668	T22F3.12
WBGene00015019	-1.49494	0.00179008	0.0192144	50.1456	199.862	66.7391	88.7778	25.4646	113.251	B0205.4
WBGene00003892	-1.49225	4.39349e-05	0.000811878	30.6445	100.383	28.1556	64.5657	26.6221	75.5004	osm-12
WBGene00020277	-1.49099	0.00168694	0.0183172	26.93	155.549	42.7548	64.5657	34.7244	72.5965	T06A1.1
WBGene00007916	-1.49038	0.000313988	0.00436813	25.0728	113.044	32.3268	57.5038	30.0945	74.5324	C34C6.3
WBGene00011906	-1.48724	6.55808e-07	2.19002e-05	154.151	638.474	217.945	350.067	136.583	437.515	hsp-12.1
WBGene00007375	-1.48654	0.00248858	0.0251913	31.5731	126.609	39.6264	57.5038	18.5197	67.7567	C06C3.4
WBGene00003104	-1.48595	9.13523e-06	0.000213993	43.6452	127.514	68.8247	129.131	37.0394	162.616	mab-7
WBGene00018899	-1.47616	0.00080755	0.00975983	20.4297	90.4354	30.2412	47.4154	21.9921	63.8849	F55G1.1
WBGene00219208	-1.4761	3.56449e-05	0.000680801	74.2897	287.584	94.8947	160.405	53.2441	171.328	B0365.9
WBGene00004219	-1.4751	3.28333e-07	1.1968e-05	219.155	660.178	380.622	744.523	177.095	755.972	ptr-4
WBGene00018472	-1.47072	9.28197e-06	0.000217111	38.0735	117.566	56.3112	109.963	30.0945	118.09	nep-16
WBGene00005018	-1.46534	5.45306e-09	3.32804e-07	6301.62	19334.2	9649.02	19757.1	4546.58	17509.3	sqt-3
WBGene00010069	-1.4653	0.000345373	0.00475082	14.8579	50.6438	19.8132	49.4331	19.6772	49.3656	F54F11.1
WBGene00000037	-1.46503	6.28003e-08	2.80209e-06	130.007	444.942	147.035	274.404	100.701	324.264	ace-3
WBGene00002140	-1.46107	0.00336943	0.0322546	18.5724	57.8786	18.7704	50.4419	12.7323	30.0066	inx-18
WBGene00001127	-1.45891	0.000559468	0.00719271	119.792	524.525	131.393	185.626	89.126	225.533	dyf-11
WBGene00000594	-1.45862	0.00321297	0.030999	40.8593	226.993	63.6108	116.016	45.1417	67.7567	col-3
WBGene00021981	-1.45723	0.000109646	0.00179808	19.501	69.6352	27.1128	62.548	31.252	80.3401	lgc-26
WBGene00044723	-1.45718	0.00229481	0.0235377	16.7152	51.5482	13.5564	31.274	15.0472	41.622	K11H12.11
WBGene00010330	-1.45709	6.36887e-07	2.14029e-05	52.0028	131.131	43.7976	108.955	35.8819	122.93	F59D12.2
WBGene00000695	-1.44801	3.81447e-10	3.16462e-08	512.599	1787	862.395	1627.26	496.559	1691.98	col-121
WBGene00206521	-1.44767	0.000374341	0.00510084	175.509	572.456	168.933	286.51	76.3937	290.386	T02G5.15
WBGene00044138	-1.44555	0.00520116	0.0457722	18.5724	53.3569	22.9416	34.3005	9.25985	51.3015	sssh-1
WBGene00013846	-1.44499	1.02411e-05	0.000235397	54.7887	181.775	111.58	221.944	65.9764	228.437	ZC84.1
WBGene00003548	-1.4431	0.0021077	0.0219912	33.4304	106.714	39.6264	146.282	38.1969	49.3656	nas-30
WBGene00001076	-1.44288	7.93858e-09	4.58166e-07	9004.84	31272.5	12317.5	22525.3	6442.54	21686	dpy-17
WBGene00000445	-1.43902	8.64544e-06	0.000203117	87.2904	279.445	101.152	186.635	54.4016	193.591	ceh-22
WBGene00014099	-1.43833	4.61783e-05	0.000850376	106.791	344.559	119.922	200.759	59.0315	230.373	ZK836.3
WBGene00010442	-1.43743	1.18383e-06	3.72672e-05	39.0021	127.514	59.4396	118.034	41.6693	133.578	bus-12
WBGene00011762	-1.43733	0.000231723	0.00336167	20.4297	75.0613	25.0272	50.4419	25.4646	65.8208	T13H10.2
WBGene00001121	-1.43637	1.79663e-05	0.000379555	62.2176	226.088	86.5523	157.379	47.4567	148.097	dyf-5
WBGene00011443	-1.43585	0.000326155	0.00452161	40.8593	139.27	68.8247	113.999	26.6221	116.154	cutl-11
WBGene00015531	-1.43334	0.000224227	0.0032708	67.7894	246.889	66.7391	107.946	49.7717	143.257	C06E4.2
WBGene00219310	-1.42892	0.00196318	0.0207371	49.2169	162.784	75.0815	111.981	21.9921	120.026	C17E4.19
WBGene00021124	-1.4243	0.000144613	0.00227398	30.6445	85.0092	28.1556	67.5922	20.8347	61.949	W10C4.1
WBGene00004224	-1.42098	3.456e-05	0.00066326	84.5045	268.593	152.249	298.616	64.8189	241.02	ptr-10
WBGene00019641	-1.41377	0.000165817	0.0025397	119.792	441.325	137.649	227.997	75.2362	217.79	K10G6.4
WBGene00011081	-1.41265	0.000212447	0.00312257	65.0035	172.732	90.7235	259.271	52.0866	121.962	R07B1.9
WBGene00007170	-1.41023	5.18581e-08	2.41535e-06	193.153	702.683	325.353	603.285	185.197	564.317	B0393.5
WBGene00009998	-1.40901	1.25813e-05	0.000279508	33.4304	129.323	45.8832	106.937	43.9843	90.0197	klf-2
WBGene00001075	-1.40817	2.17968e-07	8.2667e-06	9969.68	34322	13325.9	23623	6647.41	21525.3	dpy-14
WBGene00010313	-1.40758	8.25783e-06	0.000194584	87.2904	260.454	77.1671	182.6	59.0315	151.001	F59B2.11
WBGene00009304	-1.40628	1.80282e-06	5.33775e-05	290.658	1069.85	374.365	676.931	217.606	593.355	eva-1
WBGene00022396	-1.40575	6.48319e-07	2.16955e-05	185.724	354.507	188.747	676.931	167.835	406.54	Y97E10AR.1
WBGene00010742	-1.40224	1.88121e-11	2.02471e-09	369.591	1161.19	527.656	1029.02	322.937	1035.71	K10D6.2
WBGene00011838	-1.4008	7.73423e-08	3.33871e-06	187.582	606.821	335.781	628.506	187.512	641.753	T19C4.1
WBGene00009018	-1.39683	0.0018161	0.0194675	29.7159	70.5396	30.2412	51.4508	13.8898	73.5645	F21D9.4
WBGene00009541	-1.39065	0.000593829	0.0075552	40.8593	66.9222	22.9416	97.8573	25.4646	70.6606	cutl-17
WBGene00004229	-1.38866	5.29438e-07	1.84136e-05	70.5752	213.427	105.323	208.83	60.189	196.495	ptr-15
WBGene00019759	-1.38251	1.25549e-07	5.12789e-06	138.365	414.194	178.319	323.837	99.5433	348.463	M03F4.6
WBGene00045269	-1.37545	0.00231664	0.0237463	22.2869	61.496	38.5836	59.5215	16.2047	79.3722	F46G11.6
WBGene00013135	-1.37406	2.95463e-08	1.4526e-06	405.808	1462.34	634.022	1004.8	377.339	1206.07	rga-2
WBGene00003885	-1.36913	3.72822e-08	1.81057e-06	49.2169	139.27	57.354	146.282	55.5591	132.61	osm-5
WBGene00018256	-1.36888	2.5903e-05	0.000513194	174.581	453.985	317.011	595.215	135.425	571.093	cutl-28
WBGene00018750	-1.36802	0.000145492	0.0022788	77.0756	173.636	66.7391	221.944	50.9292	108.411	F53C3.6
WBGene00010345	-1.36786	5.9901e-08	2.70301e-06	74.2897	194.436	66.7391	159.396	56.7166	157.776	F59F5.7
WBGene00010898	-1.36248	2.84208e-08	1.41033e-06	84.5045	190.819	86.5523	221.944	61.3465	186.815	nphp-1
WBGene00011261	-1.36119	1.02979e-06	3.28728e-05	63.1463	168.21	89.6807	189.662	53.2441	172.296	nphp-4
WBGene00001400	-1.3602	1.07385e-05	0.000244711	37.1449	121.183	54.2256	98.8662	38.1969	112.283	fax-1
WBGene00002051	-1.35822	1.4162e-05	0.000309871	226.584	696.352	458.832	787.903	204.874	798.562	ifa-3
WBGene00000047	-1.3549	7.82852e-05	0.00134666	31.5731	82.2962	31.284	63.5568	28.937	89.0517	acr-8
WBGene00007935	-1.35468	0.000296395	0.00416621	59.4318	118.47	40.6692	153.343	38.1969	83.244	C34E11.2
WBGene00006363	-1.35124	1.96786e-10	1.75117e-08	91.0049	273.115	89.6807	239.095	109.961	227.469	syd-1
WBGene00017193	-1.3471	0.00044642	0.00592586	56.6459	184.488	36.498	116.016	64.8189	100.667	F07C3.2
WBGene00000096	-1.34623	0.000145044	0.00227631	27.8586	77.7744	33.3696	84.7424	26.6221	60.9811	ahr-1
WBGene00012814	-1.34433	2.11784e-06	6.03489e-05	178.295	405.15	226.287	661.798	162.047	372.662	Y43F8B.3
WBGene00013746	-1.34429	0.000289079	0.00408946	39.0021	143.792	42.7548	88.7778	40.5118	77.4363	lgc-55
WBGene00000039	-1.34358	3.71868e-06	9.66311e-05	514.456	1541.92	937.476	1502.16	412.063	1687.14	acn-1
WBGene00001064	-1.34113	7.62107e-07	2.51338e-05	567.388	1603.42	955.204	1697.87	441	1674.56	dpy-2
WBGene00020134	-1.33639	5.29777e-11	5.36745e-09	151.365	504.629	211.688	413.624	167.835	421.06	T01B6.1
WBGene00020743	-1.33593	0.00154566	0.0170386	27.8586	94.0528	20.856	57.5038	40.5118	72.5965	mam-8
WBGene00022441	-1.33195	7.56075e-06	0.000181106	477.311	1309.5	599.61	1203.54	272.008	884.709	Y110A2AL.4
WBGene00006064	-1.33087	0.000413087	0.00554812	24.1442	69.6352	22.9416	58.5126	24.3071	51.3015	sto-2
WBGene00003886	-1.32446	0.00226098	0.0232506	21.3583	75.0613	21.8988	41.3624	24.3071	52.2695	osm-6
WBGene00016022	-1.32269	2.74884e-09	1.86325e-07	207.083	667.413	225.245	414.633	206.032	513.983	C23H3.9
WBGene00008093	-1.32212	0.000893451	0.0106525	39.9307	141.984	64.6535	127.114	34.7244	79.3722	lron-1
WBGene00017754	-1.31851	0.000135241	0.00214567	126.293	518.195	168.933	267.342	119.221	247.796	F23F12.8
WBGene00018747	-1.31816	4.06333e-07	1.4493e-05	88.219	261.358	123.05	268.351	82.1811	202.302	F53C3.3
WBGene00004854	-1.31319	1.21448e-09	8.83353e-08	214.512	449.464	253.4	613.374	173.622	533.342	slt-1
WBGene00011314	-1.31107	0.00118696	0.0136009	39.9307	103.096	32.3268	72.6364	23.1496	61.949	T01B7.9
WBGene00009799	-1.30816	0.000862623	0.0103391	59.4318	104.001	28.1556	102.902	31.252	89.0517	lgc-47
WBGene00008711	-1.30677	2.33472e-10	2.0661e-08	143.936	288.489	104.28	320.811	115.748	293.29	F11E6.8
WBGene00011763	-1.30637	6.56491e-12	7.98263e-10	331.518	732.526	375.408	901.901	259.276	757.908	T14B1.1
WBGene00002987	-1.30446	2.24081e-05	0.000457028	64.0749	198.958	87.5951	137.202	52.0866	167.456	lim-4
WBGene00004328	-1.30437	0.00043721	0.00581329	39.0021	93.1484	31.284	76.6717	24.3071	64.8529	rdy-2
WBGene00003075	-1.29761	0.0029763	0.0290321	35.2876	157.358	43.7976	62.548	49.7717	95.8274	lrx-1
WBGene00004830	-1.29574	1.65145e-14	4.2429e-12	177.367	451.272	214.817	471.127	202.559	536.246	slo-1
WBGene00195016	-1.29535	0.00483028	0.0433229	39.9307	69.6352	16.6848	52.4596	24.3071	77.4363	ZC155.8
WBGene00002178	-1.29257	0.000106971	0.00176391	95.648	357.22	113.665	186.635	90.2835	189.719	jnk-1
WBGene00004153	-1.28624	0.000751485	0.0091657	57.5745	104.001	31.284	112.99	32.4095	80.3401	pqn-71
WBGene00018547	-1.2833	9.88304e-07	3.17393e-05	1018.7	2501.44	1746.69	3330.18	891.26	3069.38	clec-78
WBGene00220094	-1.27736	1.00328e-07	4.22786e-06	74.2897	179.062	58.3968	170.494	77.5512	159.712	T25C12.12
WBGene00001707	-1.27715	5.42634e-11	5.43624e-09	211.726	452.177	239.844	620.436	246.543	618.522	grh-1
WBGene00018742	-1.27476	1.13357e-05	0.000256486	79.8614	228.801	144.949	286.51	90.2835	246.828	F53B3.3
WBGene00000484	-1.27414	0.000287311	0.004072	30.6445	99.4789	41.712	71.6275	30.0945	76.4683	che-2
WBGene00008168	-1.27207	0.000599446	0.00760934	80.7901	274.019	83.4239	138.211	62.504	135.513	C48B4.3
WBGene00013331	-1.27026	0.00299973	0.029219	32.5017	92.2441	27.1128	115.008	68.2914	99.6992	Y57G11C.42
WBGene00011328	-1.269	1.25212e-06	3.88792e-05	173.652	432.281	285.727	545.782	164.362	525.599	T01D3.3
WBGene00001506	-1.26759	0.00239124	0.0243698	49.2169	178.158	59.4396	99.875	39.3543	78.4042	fut-2
WBGene00006654	-1.26743	0.00277167	0.0274448	14.8579	47.0264	19.8132	42.3712	20.8347	43.5579	ttx-3
WBGene00011345	-1.26523	3.56173e-05	0.000680801	218.226	568.838	303.455	532.667	129.638	465.586	dma-1
WBGene00020062	-1.26121	0.00248345	0.0251647	35.2876	123.896	35.4552	68.601	34.7244	60.0131	nhr-270
WBGene00000038	-1.25703	0.00534293	0.0465832	13.9293	38.8872	23.9844	49.4331	17.3622	43.5579	ace-4
WBGene00018965	-1.25676	1.20424e-07	4.95667e-06	193.153	420.524	222.116	407.571	129.638	476.233	F56D2.3
WBGene00006985	-1.25548	0.000200028	0.00295845	129.078	436.803	151.206	210.847	99.5433	259.412	zig-8
WBGene00021643	-1.2512	4.4832e-06	0.000114078	143.936	382.542	133.478	240.104	99.5433	275.867	ccep-290
WBGene00014074	-1.24941	0.00416641	0.0382518	45.5024	94.9571	19.8132	80.7071	33.5669	60.0131	ZK757.2
WBGene00020330	-1.24428	2.44787e-05	0.000491084	63.1463	200.766	70.9103	120.052	68.2914	157.776	T07H6.1
WBGene00001210	-1.24405	4.85703e-07	1.7079e-05	833.902	2352.22	1166.89	1976.31	598.418	1829.43	egl-46
WBGene00008401	-1.23355	9.35497e-06	0.000218498	154.151	306.576	227.33	479.198	140.055	441.387	D2005.6
WBGene00018282	-1.22958	0.00145892	0.0162686	91.0049	255.028	61.5252	133.167	64.8189	121.962	F41D9.2
WBGene00044761	-1.22897	0.0055966	0.0484238	43.6452	122.992	42.7548	83.7336	25.4646	56.1413	pals-19
WBGene00014089	-1.22877	1.47488e-06	4.48346e-05	181.081	534.473	294.069	454.986	166.677	514.951	ZK822.1
WBGene00011121	-1.22757	0.00187556	0.0199838	41.788	99.4789	57.354	97.8573	23.1496	90.0197	R07E5.17
WBGene00000492	-1.22728	0.000184423	0.002774	34.359	77.7744	38.5836	100.884	34.7244	73.5645	che-13
WBGene00001108	-1.22528	6.56017e-06	0.000159052	247.013	560.699	309.711	534.684	148.158	554.637	dsl-6
WBGene00018219	-1.22292	0.00380042	0.0353587	20.4297	64.2091	29.1984	47.4154	18.5197	47.4297	F40A3.4
WBGene00006743	-1.22231	0.000493071	0.0064643	73.3611	206.193	137.649	250.192	63.6614	184.879	unc-3
WBGene00009653	-1.22202	2.2984e-05	0.000466979	485.669	1312.22	895.765	1438.6	401.646	1409.34	F43D9.1
WBGene00012635	-1.22202	0.00522792	0.0459325	71.5038	183.584	123.05	186.635	34.7244	165.52	Y38H8A.1
WBGene00018251	-1.2208	0.000356512	0.00488716	39.0021	114.853	47.9688	89.7866	33.5669	76.4683	F40H3.3
WBGene00010033	-1.22048	0.00332029	0.0318607	55.7173	112.14	65.6963	108.955	23.1496	117.122	F54B11.10
WBGene00013458	-1.22033	2.11241e-08	1.08195e-06	140.222	403.342	223.159	414.633	165.52	413.316	Y67A10A.9
WBGene00001063	-1.21939	3.41889e-08	1.67054e-06	143.936	388.872	161.634	274.404	150.472	397.829	dpy-1
WBGene00000491	-1.21673	0.000100864	0.0016771	53.86	113.044	40.6692	104.919	37.0394	89.0517	che-12
WBGene00006761	-1.21382	2.99471e-05	0.00058402	57.5745	160.975	57.354	103.91	57.874	135.513	unc-24
WBGene00017013	-1.21285	0.000335219	0.00462312	77.0756	146.505	57.354	127.114	37.0394	125.834	ensh-1
WBGene00016841	-1.20937	6.09221e-07	2.08246e-05	188.51	460.316	246.101	443.889	136.583	418.156	magu-3
WBGene00018517	-1.20906	0.00396415	0.0366483	26.93	87.7223	34.4124	51.4508	23.1496	56.1413	F46G11.4
WBGene00011468	-1.20845	0.000616395	0.0077617	35.2876	104.001	55.2684	82.7247	31.252	94.8594	T05C12.4
WBGene00012261	-1.20682	1.56998e-05	0.000338865	1126.42	2869.51	1780.06	2871.15	756.992	2717.05	lpr-3
WBGene00009949	-1.20599	0.000152556	0.00238008	50.1456	108.522	57.354	149.308	45.1417	94.8594	F53A2.1
WBGene00013897	-1.20505	0.000985825	0.0116	59.4318	154.644	56.3112	102.902	35.8819	92.9235	ZC443.2
WBGene00015822	-1.2036	0.00527902	0.0461785	20.4297	76.8701	33.3696	45.3977	24.3071	57.1093	C16B8.2
WBGene00019364	-1.20085	0.00433916	0.0395609	24.1442	41.6003	18.7704	44.3889	17.3622	53.2374	mksr-1
WBGene00000553	-1.20077	1.11171e-06	3.53461e-05	107.72	302.958	111.58	225.98	98.3859	201.334	cmk-1
WBGene00021326	-1.19757	0.00176209	0.0189779	51.0742	161.879	50.0544	84.7424	43.9843	86.1479	Y34B4A.10
WBGene00006584	-1.19611	6.5333e-13	1.03039e-10	1033.56	2947.29	1317.06	2406.08	997.748	2318.25	tni-1
WBGene00000397	-1.19395	2.59261e-08	1.29055e-06	263.728	657.465	358.723	907.954	343.772	643.689	cdh-5
WBGene00019346	-1.19379	0.000218088	0.00319295	42.7166	146.505	58.3968	96.8485	50.9292	103.571	K02G10.5
WBGene00006643	-1.19373	1.16328e-05	0.000262091	141.15	281.254	145.992	290.545	79.8662	270.059	tsp-17
WBGene00000953	-1.19304	0.000265836	0.00380801	49.2169	128.418	47.9688	102.902	39.3543	81.3081	del-2
WBGene00007191	-1.19125	0.000159738	0.00246557	33.4304	96.7658	45.8832	78.6894	39.3543	94.8594	lgc-20
WBGene00007266	-1.19088	5.04187e-06	0.000125487	183.867	463.933	240.887	411.606	127.323	386.213	C03A3.1
WBGene00004216	-1.18604	2.85746e-08	1.41355e-06	164.366	313.811	168.933	442.88	145.843	334.912	ptr-1
WBGene00000979	-1.18479	0.00149853	0.0166459	58.5031	123.896	84.4667	128.122	34.7244	152.937	dhs-16
WBGene00018861	-1.18312	5.94208e-06	0.000145842	95.648	198.958	101.152	207.821	62.504	183.911	cutl-21
WBGene00012939	-1.1831	3.69713e-07	1.33537e-05	134.65	240.558	128.264	295.59	91.441	271.027	Y47D3B.1
WBGene00021415	-1.17959	1.05052e-09	7.78312e-08	637.963	1564.53	714.317	1268.11	469.937	1297.06	nsy-4
WBGene00018418	-1.17859	1.62461e-05	0.000348196	330.589	862.753	623.594	973.529	336.827	1086.04	F44E2.4
WBGene00001824	-1.17802	5.36652e-05	0.00096265	1834.03	5525.6	3622.68	5372.06	1567.23	4995.61	hbl-1
WBGene00002142	-1.17593	0.000274197	0.0039137	34.359	79.5831	36.498	75.6629	28.937	70.6606	inx-20
WBGene00022696	-1.17561	0.000145226	0.00227687	46.4311	88.6266	51.0972	121.061	38.1969	97.7633	ZK328.7
WBGene00013518	-1.17127	2.53961e-07	9.42971e-06	78.9328	189.914	85.5095	159.396	71.7638	182.943	Y73F8A.5
WBGene00220087	-1.17079	0.0024046	0.0244747	26.0014	76.8701	40.6692	66.5833	43.9843	104.539	T23D8.13
WBGene00020130	-1.16579	1.29854e-05	0.000286091	147.651	316.524	178.319	352.085	97.2284	282.642	igcm-2
WBGene00012626	-1.16405	1.8079e-06	5.34287e-05	91.0049	176.349	110.537	245.148	89.126	230.373	famh-161
WBGene00000433	-1.16402	0.00239847	0.0244279	61.289	134.749	77.1671	125.096	30.0945	119.058	ceh-8
WBGene00015934	-1.16247	1.90961e-06	5.5609e-05	142.079	294.819	201.26	388.403	131.953	381.374	ceh-48
WBGene00015781	-1.15872	2.50801e-06	6.99651e-05	345.447	824.77	528.699	916.025	280.11	837.28	C14F11.6
WBGene00013166	-1.15571	3.4071e-05	0.000656247	71.5038	133.844	77.1671	179.573	54.4016	140.353	Y53F4B.20
WBGene00185075	-1.15553	0.00329971	0.0317398	121.649	406.959	189.789	211.856	78.7087	250.7	C03C10.9
WBGene00021095	-1.1541	8.24156e-05	0.00140261	807.901	1623.31	1332.7	2377.83	601.89	2103.36	mlt-8
WBGene00000272	-1.15391	9.1296e-05	0.00153564	73.3611	193.532	123.05	216.9	70.6063	183.911	bro-1
WBGene00020360	-1.15177	1.01865e-05	0.000234821	251.656	752.422	236.715	616.4	314.835	414.284	math-41
WBGene00017721	-1.14925	0.00354604	0.0335221	22.2869	47.9307	26.07	70.6187	32.4095	60.0131	F22F7.3
WBGene00022160	-1.14922	6.06849e-07	2.07882e-05	183.867	383.446	157.463	283.484	129.638	379.438	Y71G12B.25
WBGene00018749	-1.14781	0.00267403	0.0267554	77.0756	138.366	100.109	271.378	65.9764	129.706	F53C3.5
WBGene00002039	-1.14624	1.63203e-08	8.63673e-07	462.453	1089.75	598.567	998.75	361.134	1060.88	hum-6
WBGene00002141	-1.14365	0.000620164	0.0078006	51.0742	139.27	42.7548	82.7247	55.5591	107.443	inx-19
WBGene00014198	-1.13985	0.00234891	0.0240462	23.2155	74.157	35.4552	70.6187	32.4095	55.1733	ZK1053.3
WBGene00001475	-1.13902	2.18727e-05	0.000448405	649.106	1434.3	1131.44	2321.34	699.118	1705.53	fmi-1
WBGene00003516	-1.13473	2.29717e-12	3.1235e-10	1102.27	2764.61	1407.78	2401.04	993.118	2527.33	nab-1
WBGene00007146	-1.13145	0.00299289	0.0291761	46.4311	94.9571	39.6264	68.601	24.3071	79.3722	B0334.6
WBGene00018115	-1.13045	0.00544512	0.0473187	22.2869	56.9743	31.284	45.3977	19.6772	58.0772	F36H9.7
WBGene00006589	-1.12985	0.00506521	0.0448742	392.807	1136.77	186.661	625.48	437.528	462.682	tnt-4
WBGene00021025	-1.12901	0.000134853	0.00214164	80.7901	226.993	131.393	197.732	71.7638	196.495	cutl-13
WBGene00003681	-1.1282	2.57001e-05	0.000510193	218.226	581.499	347.252	564.949	180.567	484.945	nhr-91
WBGene00003966	-1.12802	0.00522228	0.0459082	50.1456	189.914	64.6535	91.8043	55.5591	90.0197	pdl-1
WBGene00017914	-1.12668	0.00365874	0.0343986	20.4297	53.3569	23.9844	46.4066	23.1496	47.4297	F29A7.4
WBGene00010311	-1.12423	0.000191759	0.00285737	104.934	239.654	192.918	331.908	131.953	364.918	F59B2.9
WBGene00012009	-1.12242	0.00129616	0.0146742	67.7894	189.01	95.9375	171.503	53.2441	112.283	T25B9.3
WBGene00002243	-1.12072	2.49701e-10	2.18544e-08	162.509	344.559	158.505	323.837	131.953	318.457	lad-2
WBGene00021976	-1.12063	0.00484784	0.0434255	21.3583	73.2526	38.5836	54.4773	28.937	64.8529	Y58A7A.2
WBGene00007490	-1.1178	1.05481e-05	0.000241353	87.2904	198.958	107.408	179.573	67.1339	190.687	mks-5
WBGene00001204	-1.11714	0.000244866	0.00352984	57.5745	135.653	91.7663	146.282	53.2441	157.776	egl-38
WBGene00018976	-1.11624	2.47791e-11	2.63137e-09	195.939	463.029	247.143	466.083	194.457	453.002	daam-1
WBGene00020648	-1.11261	7.73933e-06	0.000185105	74.2897	198.958	90.7235	199.75	118.063	211.014	T21D12.7
WBGene00002975	-1.11179	2.0167e-06	5.80904e-05	64.0749	137.462	72.9959	150.317	65.9764	151.001	lev-8
WBGene00013147	-1.11133	0.00288835	0.0282687	68.718	149.218	95.9375	160.405	38.1969	129.706	eyg-1
WBGene00008543	-1.10957	0.000212497	0.00312257	98.4339	203.48	130.35	231.024	64.8189	200.366	F07A5.4
WBGene00022591	-1.10796	2.99662e-09	1.98888e-07	191.296	477.499	246.101	428.756	180.567	425.9	cuti-1
WBGene00003533	-1.10787	0.00389272	0.0360717	31.5731	67.8265	28.1556	91.8043	52.0866	80.3401	nas-14
WBGene00019866	-1.10694	0.00233784	0.0239482	30.6445	71.4439	32.3268	51.4508	30.0945	77.4363	R04B3.1
WBGene00022727	-1.10568	3.5133e-09	2.29358e-07	352.876	916.11	522.442	914.008	373.866	857.607	prkl-1
WBGene00003717	-1.10509	0.00531043	0.0463964	68.718	188.106	105.323	147.29	40.5118	126.802	nhr-127
WBGene00008929	-1.10416	0.000139186	0.00219435	91.9335	239.654	117.836	170.494	69.4488	190.687	F18A11.2
WBGene00018175	-1.10241	0.000621176	0.0078034	134.65	311.098	179.361	274.404	77.5512	256.508	F38B6.6
WBGene00013872	-1.10203	2.45682e-06	6.87779e-05	149.508	423.237	154.334	297.607	207.189	373.63	ZC374.2
WBGene00013322	-1.09924	0.00191347	0.020331	28.7873	56.0699	32.3268	73.6452	27.7795	60.9811	Y57G11C.32
WBGene00013124	-1.09291	5.39751e-07	1.87314e-05	154.151	379.828	222.116	343.005	155.102	410.412	Y52B11A.4
WBGene00004011	-1.09041	0.000857588	0.0103098	55.7173	115.757	69.8675	111.981	35.8819	117.122	pha-2
WBGene00044630	-1.08914	0.000380123	0.00516196	55.7173	98.5745	64.6535	112.99	45.1417	141.321	bus-17
WBGene00017900	-1.08746	6.7695e-08	2.97056e-06	367.734	807.588	277.385	579.073	304.417	632.074	F28E10.1
WBGene00021279	-1.08717	3.19621e-06	8.58558e-05	151.365	365.359	212.731	318.793	133.11	372.662	Y23H5B.8
WBGene00011238	-1.08653	0.00272767	0.0271049	30.6445	91.3397	45.8832	67.5922	31.252	69.6926	ugt-59
WBGene00013784	-1.08247	4.27742e-05	0.000796901	65.9321	157.358	72.9959	128.122	55.5591	126.802	Y116A8C.3
WBGene00018748	-1.08122	0.000121549	0.00196964	96.5766	152.836	103.237	210.847	65.9764	200.366	F53C3.4
WBGene00006683	-1.08012	2.84718e-13	5.09581e-11	216.369	465.742	202.303	424.721	203.717	425.9	twk-31
WBGene00017576	-1.07921	0.000105986	0.00175312	196.868	340.037	288.855	521.569	180.567	546.894	cdh-8
WBGene00008760	-1.07835	0.000131573	0.00209374	1110.63	2015.8	1662.22	2955.9	766.252	2503.13	F13E9.11
WBGene00001123	-1.07803	0.00199493	0.0210079	228.441	364.454	397.306	721.319	201.402	661.112	dyf-7
WBGene00016974	-1.07786	3.22735e-06	8.65462e-05	97.5052	217.949	123.05	211.856	82.1811	210.046	lron-15
WBGene00001072	-1.07684	2.46235e-07	9.25067e-06	1717.95	4277.59	2681.04	4274.45	1584.59	4070.24	dpy-10
WBGene00016903	-1.07533	0.00010972	0.00179808	184.796	416.003	120.965	273.395	149.315	270.059	marc-4
WBGene00013387	-1.07343	0.000114249	0.00186082	74.2897	196.245	95.9375	154.352	64.8189	144.225	Y62F5A.9
WBGene00009133	-1.06946	2.65305e-05	0.000524975	106.791	350.889	167.891	282.475	178.252	314.585	bed-3
WBGene00015356	-1.06381	4.94545e-08	2.31015e-06	1007.55	1945.26	1194.01	2736.98	924.827	1854.6	tag-278
WBGene00006970	-1.06344	0.00037567	0.00511458	494.955	1081.61	659.049	1078.45	281.268	841.152	zag-1
WBGene00001410	-1.06196	0.000129783	0.00207562	142.079	326.472	95.9375	267.342	148.158	211.982	feh-1
WBGene00017814	-1.06017	0.00151118	0.0167629	381.663	574.264	611.08	1313.51	356.504	926.331	F26A10.2
WBGene00001163	-1.05827	1.0365e-07	4.3221e-06	306.445	640.282	363.937	652.718	232.654	589.484	efn-2
WBGene00006818	-1.05776	0.000162356	0.00249389	137.436	278.541	191.875	340.987	100.701	276.835	unc-86
WBGene00013965	-1.05345	2.22994e-05	0.000455678	151.365	240.558	113.665	246.157	136.583	347.495	ZK287.4
WBGene00001440	-1.05226	0.00019388	0.00288359	97.5052	227.897	103.237	164.441	68.2914	166.488	fkh-8
WBGene00006476	-1.04181	1.87611e-09	1.31072e-07	605.461	1535.59	904.107	1453.74	719.953	1599.06	rhgf-2
WBGene00013289	-1.04145	2.50886e-15	7.54032e-13	1878.6	4595.02	2296.24	3834.59	1930.68	4136.07	tag-273
WBGene00012279	-1.0363	9.11082e-05	0.0015341	65.9321	163.688	83.4239	148.299	63.6614	124.866	W05B10.4
WBGene00011888	-1.03395	0.00452801	0.0410043	71.5038	197.149	58.3968	135.184	77.5512	91.9556	cutl-15
WBGene00010039	-1.03368	0.00292374	0.0285545	122.578	199.862	210.645	407.571	133.11	347.495	F54C8.6
WBGene00020800	-1.03363	0.000275192	0.00392438	156.008	354.507	241.929	357.129	118.063	345.559	zig-10
WBGene00007925	-1.03227	4.31761e-07	1.53516e-05	242.37	647.517	346.209	543.764	251.173	525.599	C34C12.6
WBGene00007271	-1.03171	0.00226287	0.023255	176.438	364.454	262.785	374.279	99.5433	363.95	C03C10.5
WBGene00015336	-1.0276	7.48757e-08	3.24985e-06	241.442	509.151	232.544	432.792	185.197	403.637	C02D5.2
WBGene00018304	-1.02713	4.86722e-06	0.00012248	388.164	727.1	415.034	819.177	259.276	621.426	agr-1
WBGene00007994	-1.02675	0.00436456	0.0397275	57.5745	141.984	95.9375	120.052	42.8268	138.417	C37E2.2
WBGene00020368	-1.02425	0.000305462	0.00426816	197.796	498.299	269.042	364.191	140.055	372.662	ast-1
WBGene00019030	-1.02254	1.3804e-05	0.000303288	269.3	591.447	299.283	472.136	182.882	464.618	exc-6
WBGene00022397	-1.01875	1.25723e-05	0.000279508	116.078	200.766	106.366	231.024	83.3386	189.719	Y97E10AR.2
WBGene00001429	-1.0168	0.000863923	0.0103469	87.2904	223.375	142.863	203.785	74.0788	188.751	fkb-4
WBGene00018854	-1.01467	4.61336e-06	0.00011683	168.08	312.002	154.334	337.961	123.85	253.604	nlf-1
WBGene00016463	-1.01356	0.000281218	0.00400673	75.2183	198.958	85.5095	124.087	78.7087	159.712	C35E7.11
WBGene00000928	-1.01333	3.04016e-05	0.00059057	3008.73	6459.8	3970.98	6060.09	1946.88	5500.88	dao-2
WBGene00019198	-1.01076	3.03057e-05	0.000589425	211.726	478.403	200.217	302.651	159.732	371.694	strm-1
WBGene00008102	-1.01007	0.00303701	0.029534	169.009	332.802	233.587	360.155	90.2835	301.034	C44H9.7
WBGene00004048	-1.00814	0.000935372	0.0110942	416.022	771.414	761.243	1250.96	390.071	1130.57	plx-2
WBGene00006741	-1.00384	3.01374e-05	0.000586868	213.583	496.49	177.276	402.526	207.189	300.066	unc-1
WBGene00020394	1.0028	0.000750211	0.00915718	488.455	237.845	256.529	174.529	407.433	162.616	T10B5.8
WBGene00013107	1.00743	0.00583106	0.0499292	143.008	45.2177	74.0387	51.4508	97.2284	60.0131	Y51H4A.13
WBGene00010064	1.01544	0.000464728	0.0061331	947.194	523.621	619.423	395.465	1353.09	524.631	F54F7.2
WBGene00011203	1.01913	0.00246737	0.0250177	192.225	58.783	107.408	75.6629	116.906	71.6286	R10E4.7
WBGene00019233	1.03936	0.000147471	0.00230753	248.871	127.514	282.599	126.105	178.252	91.9556	ugt-14
WBGene00017322	1.04528	4.94914e-06	0.00012376	1154.28	496.49	787.313	605.303	1375.09	505.272	clec-160
WBGene00005657	1.04785	0.000733434	0.00897991	390.95	335.515	767.5	369.235	912.095	296.194	srr-6
WBGene00015045	1.05141	0.000263533	0.00377841	286.944	88.6266	187.704	118.034	255.803	146.161	cyp-34A10
WBGene00017095	1.05191	0.000115906	0.00188394	627.748	210.714	741.43	387.394	487.299	298.13	E02C12.10
WBGene00013424	1.05224	0.00367041	0.0344525	79.8614	28.9393	55.2684	40.3535	76.3937	32.9104	Y66A7A.4
WBGene00011670	1.07611	0.000414404	0.00556111	152.294	68.7309	203.346	92.8131	125.008	66.7888	fbxa-84
WBGene00000986	1.08359	3.76296e-05	0.000713573	1908.32	613.152	1473.48	648.683	931.772	774.363	dhs-23
WBGene00007224	1.09945	0.00513905	0.0453015	78.0042	28.9393	53.1828	36.3182	57.874	23.2309	C01G6.2
WBGene00010706	1.11166	6.11737e-06	0.000149683	557.173	222.471	326.396	226.989	516.236	198.43	cyp-14A2
WBGene00017168	1.11811	0.00373623	0.0348853	73.3611	29.8437	51.0972	33.2917	92.5985	36.7822	F01F1.14
WBGene00016912	1.1308	0.00377547	0.0351783	285.087	100.383	111.58	77.6806	166.677	79.3722	clec-86
WBGene00019189	1.15873	0.00199673	0.0210079	683.465	246.889	343.081	201.768	850.748	392.021	H11L12.1
WBGene00003562	1.16935	0.000111836	0.00182525	151.365	52.4525	101.152	52.4596	137.74	68.7247	ncr-2
WBGene00021865	1.17961	0.00374708	0.0349571	83.5759	30.748	60.4824	35.3093	53.2441	21.295	fbxa-66
WBGene00016474	1.18462	5.03068e-06	0.000125405	908.192	404.246	532.87	299.625	958.394	351.367	C36C5.5
WBGene00016786	1.19252	0.000849927	0.0102452	8823.76	3294.56	7253.71	2568.5	2788.37	2391.81	cyp-35A4
WBGene00011839	1.19832	1.86291e-05	0.000389939	334.304	141.984	213.774	107.946	243.071	94.8594	T19C4.5
WBGene00020954	1.20878	9.81791e-08	4.1593e-06	515.385	171.827	379.579	241.112	548.646	211.982	W02G9.4
WBGene00000546	1.21604	6.26861e-06	0.000152412	117.935	51.5482	105.323	44.3889	107.646	46.4618	clp-6
WBGene00018055	1.22718	2.58294e-08	1.28977e-06	184.796	82.2962	196.046	95.8396	219.921	78.4042	F35F10.5
WBGene00018200	1.24136	0.00224409	0.0231217	69.6466	29.8437	46.926	19.1679	65.9764	28.0706	btb-17
WBGene00006404	1.25296	3.59089e-06	9.42326e-05	2689.29	821.153	1328.53	1062.31	2569.61	880.838	tag-10
WBGene00010750	1.25498	0.000788171	0.0095619	219.155	66.9222	120.965	73.6452	112.276	49.3656	K10D11.6
WBGene00001839	1.29763	0.00547692	0.0475173	73.3611	18.0871	40.6692	25.221	41.6693	20.327	hdl-1
WBGene00044205	1.29899	0.00562392	0.0486074	143.936	59.6873	78.2099	28.2475	72.9213	31.9425	T13F3.8
WBGene00009110	1.32613	0.000181245	0.00273654	579.46	151.027	334.739	149.308	221.079	152.937	F25D1.5
WBGene00010082	1.32988	0.00131554	0.0148619	124.435	30.748	63.6108	32.2828	69.4488	39.6861	F55A11.11
WBGene00008332	1.34269	0.0043604	0.0397123	80.7901	27.1306	47.9688	24.2121	42.8268	16.4552	C55A6.3
WBGene00013158	1.36648	0.000584376	0.00745279	135.579	38.8872	77.1671	39.3447	70.6063	31.9425	Y53F4B.11
WBGene00015937	1.4022	0.00210003	0.0219353	175.509	32.5567	82.3811	50.4419	72.9213	42.59	C17H12.12
WBGene00000019	1.40259	0.00502653	0.0446307	106.791	18.0871	43.7976	29.2563	65.9764	34.8463	abt-1
WBGene00014006	1.40793	0.00178022	0.0191214	1296.36	477.499	344.124	243.13	1055.62	295.226	ZK596.1
WBGene00000708	1.41584	7.8594e-06	0.000186854	1627.87	521.812	1417.16	990.679	2826.57	688.215	col-135
WBGene00021214	1.42157	0.00224246	0.0231199	52.0028	12.6609	38.5836	15.1326	40.5118	21.295	hasp-2
WBGene00017060	1.42271	7.26533e-07	2.41606e-05	581.317	160.975	346.209	180.582	334.512	129.706	D2063.1
WBGene00015089	1.43673	0.00349126	0.0330829	122.578	36.1741	52.14	25.221	56.7166	24.1988	B0252.5
WBGene00020386	1.44325	0.00146507	0.0163082	744.754	221.567	188.747	150.317	641.244	207.142	cyp-34A4
WBGene00009416	1.44746	0.000387091	0.00523871	134.65	31.6524	75.0815	36.3182	67.1339	33.8784	F35E2.9
WBGene00016781	1.51068	0.00203721	0.0213351	778.185	312.002	213.774	143.255	750.048	155.841	C49G7.3
WBGene00010092	1.51101	0.00191485	0.020331	78.9328	12.6609	44.8404	29.2563	69.4488	26.1347	F55C5.2
WBGene00019818	1.51865	0.00580747	0.0497992	518.171	131.131	130.35	95.8396	167.835	58.0772	R02C2.7
WBGene00004958	1.59023	0.00428216	0.039179	123.507	21.7045	34.4124	33.2917	74.0788	22.2629	spe-4
WBGene00004023	1.59083	5.26056e-05	0.000945772	555.316	114.853	199.175	95.8396	334.512	151.001	pho-4
WBGene00018575	1.66488	0.00332997	0.0319152	99.3625	15.374	40.6692	14.1237	63.6614	34.8463	clec-119
WBGene00006050	1.69103	1.52819e-06	4.62787e-05	1068.84	231.515	405.649	230.015	586.843	177.135	ssq-1
WBGene00006039	1.69827	5.67938e-05	0.00101284	359.376	60.5917	143.906	75.6629	148.158	64.8529	ssp-10
WBGene00013713	1.70203	1.25991e-05	0.000279515	179.224	46.122	110.537	33.2917	87.9685	36.7822	Y106G6G.4
WBGene00018783	1.71878	0.00380246	0.0353587	137.436	25.3219	45.8832	21.1856	39.3543	21.295	cbs-2
WBGene00010712	1.72181	0.00341813	0.0326227	76.147	21.7045	53.1828	10.0884	26.6221	15.4873	K09B11.5
WBGene00010323	1.74314	0.000571123	0.00731304	47.3597	14.4697	42.7548	13.1149	31.252	8.71158	dhhc-12
WBGene00009160	1.74662	0.00331499	0.0318291	76.147	9.94789	41.712	20.1768	27.7795	13.5513	F26E4.5
WBGene00009193	1.74931	0.00060915	0.00770091	87.2904	13.5653	41.712	17.1503	45.1417	21.295	F27E5.3
WBGene00009031	1.77755	0.000566259	0.00726244	366.805	71.4439	122.008	34.3005	142.37	78.4042	F21H7.5
WBGene00007733	1.80375	0.00011143	0.00182264	404.879	94.9571	135.564	47.4154	193.299	67.7567	smz-1
WBGene00008388	1.83485	9.71893e-05	0.00162562	795.829	175.445	207.517	91.8043	585.685	178.103	D1086.1
WBGene00010563	1.88231	0.00049033	0.00643366	91.9335	18.0871	32.3268	18.1591	59.0315	13.5513	K04G2.4
WBGene00008581	1.88269	0.00429329	0.0392357	44.5738	8.13918	20.856	12.1061	26.6221	4.83977	acl-13
WBGene00019255	1.89002	0.00269134	0.0268611	49.2169	9.04354	20.856	9.07954	25.4646	7.74363	H32C10.1
WBGene00021491	1.90049	0.00359801	0.0339329	2937.23	364.454	720.574	335.943	1865.86	779.203	comt-4
WBGene00002120	1.90121	0.00373181	0.0348645	139.293	19.8958	41.712	23.2033	33.5669	14.5193	ins-37
WBGene00021703	1.90598	0.00221841	0.0229582	633.32	42.5046	104.28	123.078	237.284	94.8594	cpt-3
WBGene00010241	1.91295	0.000389037	0.00526059	202.439	36.1741	87.5951	46.4066	82.1811	16.4552	F58D2.2
WBGene00012786	1.91356	1.55747e-05	0.000337192	173.652	30.748	69.8675	28.2475	94.9134	30.9745	Y43C5B.3
WBGene00018999	1.96148	0.000677416	0.00840386	55.7173	11.7566	22.9416	9.07954	43.9843	10.6475	F57B9.8
WBGene00007354	1.97093	0.00076902	0.00935808	167.152	17.1827	54.2256	34.3005	59.0315	20.327	C06A1.3
WBGene00015393	1.98907	2.34703e-06	6.60526e-05	444.81	88.6266	143.906	73.6452	297.473	60.9811	C03G6.5
WBGene00009948	2.00443	0.000181911	0.00274139	286.944	56.9743	66.7391	32.2828	179.41	43.5579	F52H3.6
WBGene00016481	2.02906	9.70654e-07	3.12987e-05	247.013	65.1135	110.537	36.3182	243.071	45.4938	C36C5.12
WBGene00012925	2.03435	0.000295865	0.00416328	63.1463	8.13918	36.498	12.1061	30.0945	11.6154	wht-8
WBGene00008259	2.03461	0.00151865	0.016834	55.7173	14.4697	26.07	9.07954	34.7244	4.83977	C52E4.7
WBGene00009016	2.04293	0.00343646	0.0327389	65.9321	9.04354	23.9844	5.04419	27.7795	14.5193	F21D9.2
WBGene00022849	2.0555	0.00113106	0.013084	110.506	7.23483	38.5836	26.2298	61.3465	17.4232	acs-6
WBGene00012172	2.06328	0.00281151	0.0277482	59.4318	10.8522	20.856	5.04419	26.6221	9.67953	W01B6.5
WBGene00017853	2.09971	0.00270143	0.026945	59.4318	7.23483	17.7276	9.07954	25.4646	7.74363	F27C1.3
WBGene00016322	2.11144	0.00576999	0.049574	61.289	9.04354	13.5564	5.04419	27.7795	9.67953	C32E8.4
WBGene00019586	2.14266	1.68179e-07	6.58846e-06	300.873	42.5046	161.634	45.3977	116.906	43.5579	K09F6.3
WBGene00013085	2.15603	0.00297476	0.0290321	44.5738	4.52177	23.9844	10.0884	17.3622	4.83977	mpz-6
WBGene00007512	2.17344	0.00369689	0.0345992	33.4304	4.52177	35.4552	12.1061	18.5197	2.90386	C10C6.3
WBGene00020435	2.17632	5.18608e-05	0.000934688	77.0756	10.8522	32.3268	13.1149	50.9292	11.6154	T11F8.4
WBGene00009028	2.18679	0.000481871	0.0063331	267.443	37.0785	56.3112	35.3093	89.126	18.3911	F21H7.2
WBGene00013192	2.21327	0.00304402	0.029584	65.9321	9.04354	13.5564	10.0884	35.8819	5.80772	Y54E2A.7
WBGene00019461	2.22471	0.000249538	0.00359068	66.8607	7.23483	23.9844	12.1061	57.874	12.5834	K07A3.3
WBGene00008027	2.22585	0.00492982	0.0439435	70.5752	10.8522	13.5564	6.05303	26.6221	6.77567	scl-5
WBGene00007777	2.24608	1.56984e-09	1.11634e-07	216.369	37.9828	120.965	29.2563	123.85	30.0066	C27D8.1
WBGene00016312	2.24633	0.00537291	0.0467934	37.1449	3.61741	10.428	6.05303	20.8347	4.83977	C32D5.4
WBGene00022102	2.26909	0.0034354	0.0327389	53.86	9.94789	16.6848	7.06187	25.4646	2.90386	Y69F12A.1
WBGene00009705	2.27473	0.00399366	0.0368996	43.6452	8.13918	12.5136	6.05303	26.6221	2.90386	F44F4.10
WBGene00008647	2.28207	0.00244625	0.0248351	68.718	9.04354	16.6848	4.03535	34.7244	11.6154	F10C2.7
WBGene00235300	2.28787	0.00264734	0.026505	28.7873	3.61741	13.5564	5.04419	18.5197	3.87181	T06A10.107
WBGene00016336	2.28943	0.000347415	0.00477318	37.1449	3.61741	29.1984	8.07071	23.1496	6.77567	C33C12.4
WBGene00012979	2.30533	7.25566e-05	0.00126452	129.078	15.374	41.712	13.1149	50.9292	16.4552	Y48B6A.5
WBGene00016040	2.30585	0.000747875	0.00914268	78.0042	10.8522	21.8988	11.0972	37.0394	5.80772	C24A11.1
WBGene00000820	2.33497	0.000911329	0.0108252	154.151	17.1827	40.6692	20.1768	37.0394	8.71158	csp-2
WBGene00007230	2.33597	0.00173204	0.0187302	70.5752	7.23483	26.07	11.0972	19.6772	4.83977	C01G10.1
WBGene00010485	2.34237	1.19467e-05	0.000268677	269.3	34.3654	93.8519	25.221	81.0237	28.0706	ant-1.3
WBGene00015992	2.37236	0.00102462	0.0119833	81.7187	11.7566	23.9844	6.05303	26.6221	7.74363	C18H2.5
WBGene00010046	2.3968	0.00150436	0.016699	59.4318	9.04354	15.642	7.06187	30.0945	3.87181	F54D1.1
WBGene00019912	2.40921	0.00242608	0.0246775	171.795	7.23483	28.1556	19.1679	37.0394	18.3911	R06B10.1
WBGene00014996	2.41454	0.000307338	0.00428685	36.2162	6.33047	22.9416	4.03535	21.9921	4.83977	ZK1251.5
WBGene00014179	2.42342	3.9869e-06	0.000101938	207.083	17.1827	70.9103	25.221	83.3386	25.1668	ZK1010.5
WBGene00044633	2.42638	0.000510156	0.00664454	95.648	8.13918	27.1128	6.05303	41.6693	16.4552	F54H12.7
WBGene00194912	2.42812	0.000125037	0.0020107	41.788	6.33047	23.9844	5.04419	26.6221	5.80772	ZK856.18
WBGene00219570	2.4356	0.000269489	0.0038534	44.5738	3.61741	28.1556	10.0884	26.6221	4.83977	linc-82
WBGene00017056	2.43699	0.00488663	0.0436567	34.359	8.13918	11.4708	2.01768	25.4646	2.90386	D2062.4
WBGene00009938	2.46089	0.000125093	0.0020107	56.6459	6.33047	25.0272	10.0884	34.7244	4.83977	F52F12.5
WBGene00019531	2.46888	0.000663773	0.0082668	93.7908	10.8522	39.6264	17.1503	37.0394	2.90386	scrm-5
WBGene00013684	2.49221	0.000937411	0.0111101	52.9314	4.52177	17.7276	5.04419	20.8347	6.77567	Y105E8A.27
WBGene00011297	2.49394	4.86051e-05	0.000881812	46.4311	8.13918	27.1128	4.03535	33.5669	6.77567	R102.10
WBGene00011617	2.5132	0.00180896	0.019404	98.4339	0.904354	51.0972	20.1768	63.6614	16.4552	T08G3.4
WBGene00007248	2.51948	3.38183e-10	2.86346e-08	342.661	35.2698	147.035	51.4508	200.244	33.8784	catp-4
WBGene00018314	2.53217	8.59855e-07	2.81245e-05	260.943	13.5653	122.008	46.4066	135.425	30.0066	F41H10.1
WBGene00021265	2.55012	0.00165978	0.0180715	96.5766	6.33047	26.07	12.1061	18.5197	5.80772	Y22D7AR.12
WBGene00009459	2.57718	2.78266e-05	0.000548577	91.0049	6.33047	39.6264	11.0972	35.8819	10.6475	F36A2.12
WBGene00016825	2.57758	2.06866e-06	5.93377e-05	114.22	14.4697	41.712	11.0972	65.9764	11.6154	C50E10.1
WBGene00017215	2.5809	0.0010066	0.0118072	80.7901	14.4697	23.9844	6.05303	35.8819	2.90386	F07F6.1
WBGene00013033	2.58605	1.71268e-05	0.000363267	111.435	12.6609	33.3696	10.0884	55.5591	10.6475	Y49E10.10
WBGene00013824	2.5935	0.00122763	0.0139777	28.7873	5.42612	16.6848	2.01768	17.3622	2.90386	Y116F11B.8
WBGene00012855	2.60107	0.000318143	0.00441822	54.7887	8.13918	18.7704	5.04419	30.0945	3.87181	Y44A6D.5
WBGene00022085	2.60636	0.000770268	0.00936611	30.6445	4.52177	14.5992	2.01768	24.3071	4.83977	Y69A2AR.14
WBGene00013304	2.62539	0.0003789	0.00514974	112.363	11.7566	25.0272	7.06187	32.4095	8.71158	Y57G11C.6
WBGene00008811	2.62731	0.000251381	0.00361394	65.9321	3.61741	32.3268	8.07071	20.8347	7.74363	F14F7.4
WBGene00012294	2.63654	1.37955e-07	5.54922e-06	181.081	14.4697	79.2527	19.1679	74.0788	20.327	nspa-8
WBGene00008541	2.64052	6.93983e-08	3.03694e-06	313.874	37.0785	92.8091	26.2298	163.205	28.0706	F07A5.2
WBGene00022632	2.64074	0.0032829	0.0316163	49.2169	6.33047	14.5992	3.02651	12.7323	2.90386	ZC581.2
WBGene00012296	2.64345	1.69478e-05	0.000361294	133.721	10.8522	36.498	18.1591	70.6063	9.67953	spe-46
WBGene00019084	2.64401	0.00323181	0.0311619	37.1449	5.42612	10.428	2.01768	17.3622	2.90386	F59A6.2
WBGene00012638	2.64559	0.00192985	0.0204528	66.8607	3.61741	16.6848	3.02651	24.3071	10.6475	Y38H8A.4
WBGene00020659	2.66775	0.000611721	0.00772116	55.7173	5.42612	16.6848	3.02651	24.3071	6.77567	T21G5.1
WBGene00013053	2.66899	0.00326898	0.0315012	32.5017	3.61741	15.642	5.04419	12.7323	0.967953	Y50E8A.10
WBGene00007977	2.6785	7.43885e-07	2.46348e-05	195.939	14.4697	72.9959	20.1768	69.4488	18.3911	gska-3
WBGene00021968	2.6978	0.000187261	0.00280346	87.2904	3.61741	27.1128	8.07071	35.8819	11.6154	Y57G7A.5
WBGene00007763	2.73525	0.00224914	0.0231587	50.1456	10.8522	15.642	4.03535	40.5118	0.967953	C27B7.6
WBGene00010829	2.75751	4.80361e-05	0.000877485	59.4318	4.52177	22.9416	8.07071	34.7244	4.83977	M02B1.4
WBGene00020116	2.76415	2.97107e-05	0.000580689	137.436	9.94789	50.0544	19.1679	48.6142	5.80772	moa-1
WBGene00012754	2.78932	0.00200374	0.0210661	39.0021	4.52177	12.5136	2.01768	13.8898	2.90386	Y41C4A.7
WBGene00013148	2.79516	0.00441662	0.0401096	24.1442	2.71306	17.7276	6.05303	18.5197	0	Y53F4A.2
WBGene00011968	2.80282	7.36108e-07	2.44281e-05	284.158	23.5132	69.8675	23.2033	106.488	19.3591	T23G11.1
WBGene00009308	2.84481	5.75745e-08	2.61827e-06	633.32	45.2177	150.163	44.3889	207.189	48.3977	F32A11.3
WBGene00018127	2.85915	0.000419429	0.00560964	79.8614	3.61741	28.1556	5.04419	17.3622	8.71158	F36H12.14
WBGene00010906	2.87379	0.00113475	0.0131076	58.5031	8.13918	10.428	3.02651	34.7244	2.90386	M88.3
WBGene00015467	2.88485	2.94917e-05	0.000577118	81.7187	6.33047	30.2412	5.04419	28.937	7.74363	basl-1
WBGene00019626	2.89675	0.0019158	0.020331	39.0021	7.23483	13.5564	2.01768	24.3071	0.967953	K10C9.7
WBGene00018359	2.90222	5.71734e-06	0.000140978	73.3611	4.52177	31.284	9.07954	39.3543	5.80772	F42G8.8
WBGene00015820	2.90748	0.00165513	0.0180332	84.5045	2.71306	10.428	9.07954	28.937	4.83977	C16A11.7
WBGene00010035	2.93141	8.99997e-07	2.92572e-05	82.6473	9.94789	44.8404	7.06187	39.3543	4.83977	F54C8.1
WBGene00004904	2.93367	3.78344e-06	9.79942e-05	347.304	12.6609	89.6807	19.1679	115.748	40.654	snf-5
WBGene00011954	2.96123	0.000123187	0.00199166	131.864	6.33047	18.7704	13.1149	60.189	7.74363	T23F11.2
WBGene00020987	2.97378	0.00130981	0.0148076	71.5038	7.23483	12.5136	3.02651	19.6772	2.90386	W03D8.5
WBGene00010719	2.97813	7.35578e-08	3.20137e-06	155.08	10.8522	59.4396	9.07954	71.7638	16.4552	K09E4.1
WBGene00022705	2.98633	1.12739e-10	1.06894e-08	246.085	17.1827	101.152	22.1944	116.906	19.3591	ZK354.2
WBGene00016053	2.98816	0.000433053	0.00576764	70.5752	3.61741	18.7704	6.05303	17.3622	3.87181	C24D10.1
WBGene00019459	2.99789	0.00409052	0.0376635	58.5031	1.80871	7.29959	2.01768	18.5197	6.77567	K06H7.8
WBGene00022094	3.01665	0.00405177	0.0373499	36.2162	2.71306	8.34239	2.01768	9.25985	1.93591	Y69A2AR.23
WBGene00019430	3.02323	3.39754e-10	2.86346e-08	308.302	30.748	116.794	20.1768	138.898	18.3911	K06A5.2
WBGene00017808	3.08863	1.19925e-05	0.000268677	79.8614	4.52177	26.07	9.07954	41.6693	3.87181	nspd-9
WBGene00021969	3.09149	3.89373e-06	0.000100524	177.367	8.13918	46.926	16.1414	55.5591	8.71158	Y57G7A.6
WBGene00012926	3.09961	2.7248e-06	7.49625e-05	171.795	17.1827	53.1828	10.0884	59.0315	5.80772	Y47D3A.13
WBGene00020289	3.10621	4.69693e-05	0.000861917	90.0763	5.42612	32.3268	9.07954	26.6221	2.90386	T06C10.3
WBGene00013696	3.11772	5.19917e-07	1.82017e-05	138.365	13.5653	42.7548	8.07071	65.9764	6.77567	Y106G6A.4
WBGene00020223	3.12482	0.000154693	0.00240868	307.374	9.04354	50.0544	37.327	96.0709	5.80772	T05A7.6
WBGene00012684	3.16802	0.00390818	0.0361918	55.7173	0	10.428	6.05303	21.9921	3.87181	Y39B6A.25
WBGene00019642	3.17298	0.000180953	0.00273472	80.7901	4.52177	13.5564	3.02651	34.7244	6.77567	K11C4.1
WBGene00001487	3.17495	0.000196002	0.00290699	67.7894	4.52177	18.7704	1.00884	33.5669	7.74363	frk-1
WBGene00007948	3.18151	0.00347481	0.0330055	68.718	6.33047	17.7276	1.00884	6.94488	2.90386	C35A5.4
WBGene00017384	3.19811	0.000118447	0.00192328	75.2183	9.04354	22.9416	3.02651	31.252	1.93591	F11G11.4
WBGene00020802	3.19955	0.00477669	0.0428906	41.788	0.904354	4.1712	3.02651	16.2047	2.90386	btb-2
WBGene00009884	3.20645	6.63918e-12	8.01178e-10	501.456	34.3654	172.062	31.274	190.984	28.0706	F49C12.15
WBGene00018580	3.23001	0.00114314	0.0131949	38.0735	2.71306	11.4708	1.00884	12.7323	2.90386	F47G6.3
WBGene00020707	3.23562	1.95493e-05	0.000408127	133.721	5.42612	28.1556	7.06187	37.0394	8.71158	wago-10
WBGene00013723	3.24033	3.71338e-06	9.66311e-05	165.295	8.13918	34.4124	11.0972	54.4016	7.74363	Y106G6H.13
WBGene00020372	3.25323	0.00124077	0.0141072	37.1449	4.52177	12.5136	0	21.9921	2.90386	T09A12.1
WBGene00012547	3.27288	2.26973e-05	0.000462334	58.5031	3.61741	20.856	2.01768	31.252	5.80772	Y37D8A.5
WBGene00020117	3.29456	0.000104344	0.00172955	110.506	2.71306	28.1556	9.07954	23.1496	4.83977	R155.3
WBGene00017802	3.29933	0.00220699	0.0228875	63.1463	2.71306	9.38519	5.04419	12.7323	0.967953	F26A1.3
WBGene00019165	3.30408	0.000312632	0.00435308	79.8614	9.04354	20.856	3.02651	28.937	0.967953	mpz-4
WBGene00020661	3.30697	2.75209e-07	1.01712e-05	220.083	13.5653	45.8832	11.0972	83.3386	10.6475	smz-2
WBGene00007415	3.32343	0.00242971	0.0246987	76.147	1.80871	14.5992	4.03535	5.7874	3.87181	C07E3.4
WBGene00011919	3.32412	0.000695768	0.00860473	57.5745	5.42612	9.38519	3.02651	27.7795	0.967953	T22C1.9
WBGene00017636	3.33043	4.93922e-05	0.000894054	54.7887	4.52177	13.5564	3.02651	37.0394	2.90386	F20D6.6
WBGene00008871	3.34012	0.00139686	0.0156584	29.7159	2.71306	16.6848	3.02651	11.5748	0	tag-314
WBGene00004965	3.34754	3.29914e-05	0.000636994	235.87	35.2698	93.8519	8.07071	133.11	1.93591	spe-11
WBGene00015696	3.34823	0.00583328	0.0499292	35.2876	1.80871	5.214	4.03535	18.5197	0	C10H11.7
WBGene00020353	3.36284	1.16467e-08	6.41936e-07	510.742	34.3654	168.933	34.3005	145.843	11.6154	T08B6.4
WBGene00016420	3.37864	4.17285e-05	0.000780157	62.2176	3.61741	16.6848	2.01768	30.0945	4.83977	C34G6.3
WBGene00018930	3.39329	1.0659e-05	0.000243247	103.077	2.71306	25.0272	5.04419	43.9843	8.71158	F56B3.6
WBGene00017975	3.39802	1.81241e-05	0.000382381	98.4339	7.23483	35.4552	2.01768	25.4646	5.80772	F32B5.1
WBGene00010915	3.4029	3.99086e-05	0.000751422	77.0756	3.61741	17.7276	4.03535	26.6221	3.87181	M110.7
WBGene00011795	3.40825	2.42922e-12	3.25168e-10	329.661	16.2784	125.136	17.1503	135.425	22.2629	T16A9.5
WBGene00017553	3.41329	0.000235567	0.00340813	65.0035	3.61741	19.8132	1.00884	16.2047	4.83977	nep-8
WBGene00016512	3.41483	1.96289e-06	5.68488e-05	118.864	7.23483	29.1984	6.05303	45.1417	4.83977	C38C3.3
WBGene00015987	3.41652	0.000179825	0.00272026	70.5752	3.61741	16.6848	1.00884	24.3071	5.80772	C18G1.9
WBGene00010246	3.41764	1.62168e-05	0.000348136	115.149	1.80871	38.5836	10.0884	33.5669	5.80772	F58D5.7
WBGene00015917	3.43801	0.000185166	0.00278255	52.0028	5.42612	15.642	2.01768	24.3071	0.967953	C17G10.3
WBGene00012637	3.47101	9.77384e-09	5.56027e-07	262.8	11.7566	68.8247	10.0884	92.5985	16.4552	Y38H8A.3
WBGene00015246	3.47701	0.000401815	0.00541041	34.359	0.904354	10.428	3.02651	19.6772	1.93591	scl-23
WBGene00021288	3.47886	3.95589e-08	1.90373e-06	184.796	9.04354	55.2684	13.1149	70.6063	5.80772	clec-123
WBGene00004994	3.47886	0.000131388	0.00209289	100.291	7.23483	10.428	2.01768	57.874	5.80772	spp-9
WBGene00013279	3.47988	0.000220501	0.0032253	39.9307	0.904354	12.5136	4.03535	23.1496	1.93591	Y57A10B.7
WBGene00013887	3.48268	2.39817e-06	6.72543e-05	94.7194	4.52177	25.0272	4.03535	40.5118	5.80772	nspa-5
WBGene00015931	3.49089	4.40013e-06	0.000112144	84.5045	1.80871	32.3268	8.07071	35.8819	3.87181	C17H12.5
WBGene00020084	3.49871	8.99873e-07	2.92572e-05	147.651	9.04354	46.926	2.01768	62.504	11.6154	R105.1
WBGene00009683	3.49929	0.000582751	0.00743801	44.5738	4.52177	13.5564	1.00884	16.2047	0.967953	F44D12.6
WBGene00008235	3.51469	0.000106723	0.00176164	64.0749	2.71306	14.5992	3.02651	19.6772	2.90386	C50F4.10
WBGene00020905	3.52244	1.40493e-07	5.63706e-06	186.653	9.04354	40.6692	9.07954	69.4488	7.74363	T28H11.7
WBGene00009956	3.52429	3.42392e-05	0.000658692	88.219	5.42612	29.1984	6.05303	25.4646	0.967953	F53B2.5
WBGene00007335	3.5398	2.11692e-05	0.000435812	65.9321	5.42612	19.8132	4.03535	35.8819	0.967953	C05C12.1
WBGene00010611	3.54249	0.000464585	0.0061331	55.7173	5.42612	13.5564	0	28.937	2.90386	K07A1.4
WBGene00010612	3.56476	5.20354e-06	0.000129108	98.4339	2.71306	23.9844	5.04419	37.0394	5.80772	K07A1.5
WBGene00009079	3.56846	0.000152432	0.00238008	62.2176	5.42612	19.8132	2.01768	18.5197	0.967953	F23B12.1
WBGene00016358	3.57251	6.0008e-06	0.000147056	174.581	8.13918	25.0272	6.05303	49.7717	6.77567	C33F10.12
WBGene00009581	3.58342	4.80936e-06	0.000121216	107.72	2.71306	23.9844	9.07954	54.4016	3.87181	F40F9.3
WBGene00015305	3.59333	3.64042e-05	0.000693639	67.7894	3.61741	13.5564	2.01768	33.5669	3.87181	C01G5.3
WBGene00010373	3.59534	0.000226366	0.00329596	45.5024	3.61741	10.428	2.01768	24.3071	0.967953	H08M01.1
WBGene00021878	3.62703	2.07118e-06	5.93377e-05	92.8621	3.61741	25.0272	4.03535	35.8819	4.83977	Y54G2A.13
WBGene00019530	3.63927	0.000394022	0.00532348	36.2162	0	13.5564	4.03535	23.1496	1.93591	scrm-8
WBGene00022732	3.64304	1.09143e-05	0.000248274	79.8614	2.71306	27.1128	6.05303	25.4646	1.93591	ZK418.2
WBGene00006509	3.66519	0.000161859	0.00249107	78.9328	1.80871	10.428	2.01768	32.4095	5.80772	tag-164
WBGene00007381	3.68697	0.00137785	0.0154561	35.2876	0.904354	15.642	4.03535	11.5748	0	C06C6.7
WBGene00015084	3.69276	0.00108541	0.0126109	38.0735	1.80871	5.214	2.01768	18.5197	0.967953	B0244.9
WBGene00022467	3.69472	1.62162e-06	4.85542e-05	65.9321	4.52177	27.1128	3.02651	30.0945	1.93591	Y119C1B.1
WBGene00015348	3.70225	9.61779e-05	0.00161265	64.0749	1.80871	12.5136	2.01768	23.1496	3.87181	C02F5.5
WBGene00015944	3.70375	0.00526459	0.0461528	45.5024	3.61741	7.29959	1.00884	8.10237	0	C18A3.7
WBGene00002186	3.70455	1.93547e-10	1.73202e-08	289.73	13.5653	87.5951	7.06187	119.221	17.4232	kel-10
WBGene00021207	3.70636	0.000701767	0.00866546	53.86	0.904354	7.29959	1.00884	26.6221	4.83977	Y18H1A.1
WBGene00006058	3.707	1.28886e-05	0.000284351	121.649	2.71306	25.0272	7.06187	30.0945	3.87181	sst-20
WBGene00003429	3.70925	1.74946e-11	1.90871e-09	494.955	33.4611	117.836	17.1503	266.221	16.4552	msp-31
WBGene00016382	3.71114	0.000568567	0.00728617	33.4304	0	11.4708	2.01768	18.5197	2.90386	C33H5.16
WBGene00016826	3.71221	0.00126956	0.0143833	42.7166	0.904354	7.29959	1.00884	12.7323	2.90386	C50E10.2
WBGene00013999	3.72126	0.000430868	0.00575595	50.1456	1.80871	13.5564	0	62.504	7.74363	ZK550.5
WBGene00044674	3.72473	2.52704e-06	7.03601e-05	140.222	4.52177	29.1984	9.07954	47.4567	2.90386	B0280.17
WBGene00015855	3.73293	1.64894e-07	6.51311e-06	91.9335	4.52177	32.3268	3.02651	40.5118	4.83977	C16C8.18
WBGene00012741	3.73695	0.000709553	0.00875481	38.0735	0.904354	7.29959	1.00884	18.5197	2.90386	Y40H4A.2
WBGene00021880	3.7523	0.000386958	0.00523871	47.3597	2.71306	7.29959	1.00884	21.9921	1.93591	Y54G2A.15
WBGene00044388	3.75932	0.000177602	0.00268919	70.5752	0	17.7276	3.02651	30.0945	5.80772	C27D6.11
WBGene00009492	3.80428	0.000300496	0.00420985	87.2904	5.42612	16.6848	1.00884	13.8898	1.93591	F36H1.3
WBGene00002227	3.80801	0.000106225	0.00175525	70.5752	1.80871	14.5992	5.04419	23.1496	0.967953	klp-17
WBGene00022079	3.81523	1.56093e-05	0.000337367	154.151	3.61741	40.6692	3.02651	20.8347	8.71158	Y69A2AR.8
WBGene00019556	3.82396	2.0039e-07	7.72093e-06	92.8621	2.71306	32.3268	5.04419	38.1969	3.87181	K09C6.2
WBGene00020282	3.85317	0.000209802	0.00309152	36.2162	1.80871	14.5992	3.02651	18.5197	0	mps-3
WBGene00045355	3.85444	2.11252e-07	8.06961e-06	136.507	3.61741	33.3696	4.03535	52.0866	7.74363	D1086.17
WBGene00001944	3.86031	0.000899461	0.0107162	54.7887	3.61741	8.34239	0	18.5197	1.93591	his-70
WBGene00013526	3.86994	7.52492e-05	0.00130856	75.2183	3.61741	11.4708	2.01768	24.3071	1.93591	Y73F8A.20
WBGene00014116	3.87724	2.55299e-06	7.07245e-05	138.365	0.904354	37.5408	5.04419	52.0866	9.67953	ZK858.2
WBGene00015630	3.87793	4.6478e-05	0.00085392	102.148	7.23483	25.0272	4.03535	39.3543	0	C09B9.7
WBGene00004971	3.90543	0.000198122	0.0029357	24.1442	0	18.7704	2.01768	15.0472	1.93591	spe-17
WBGene00015572	3.90925	3.72528e-05	0.000708114	46.4311	0.904354	18.7704	4.03535	21.9921	0.967953	C07G1.6
WBGene00007169	3.92154	5.15431e-06	0.000128086	104.006	5.42612	25.0272	3.02651	28.937	1.93591	B0393.4
WBGene00021010	3.9228	0.000383186	0.00519912	74.2897	1.80871	7.29959	4.03535	20.8347	0.967953	W03G1.2
WBGene00022709	3.92363	4.77176e-07	1.68535e-05	96.5766	3.61741	29.1984	3.02651	33.5669	3.87181	ZK354.8
WBGene00005013	3.94143	0.000497999	0.00652354	30.6445	0.904354	12.5136	3.02651	16.2047	0	jmjd-1.1
WBGene00016416	3.95195	1.28581e-11	1.46298e-09	221.012	11.7566	96.9803	9.07954	79.8662	4.83977	C34F11.5
WBGene00010650	3.95461	0.000232247	0.00336621	31.5731	0.904354	10.428	1.00884	17.3622	1.93591	K08C9.1
WBGene00017673	3.96282	0.00016224	0.00249389	178.295	1.80871	16.6848	2.01768	30.0945	10.6475	icmt-1
WBGene00009754	3.97989	0.000145047	0.00227631	92.8621	0.904354	9.38519	2.01768	34.7244	5.80772	F46A9.1
WBGene00009759	3.98334	0.0036207	0.0340864	53.86	0.904354	3.1284	0	18.5197	3.87181	ttr-12
WBGene00015306	3.99889	4.41223e-05	0.000813453	96.5766	1.80871	12.5136	5.04419	30.0945	1.93591	C01G5.4
WBGene00018004	4.00564	0.0039555	0.0365895	39.9307	0	8.34239	4.03535	15.0472	0	F33D11.7
WBGene00012781	4.01617	1.24847e-09	9.03951e-08	461.525	9.94789	98.0231	23.2033	130.795	9.67953	nspd-7
WBGene00011467	4.03435	8.05901e-05	0.0013794	52.9314	3.61741	25.0272	2.01768	15.0472	0	decr-1.3
WBGene00012010	4.03525	0.0010228	0.0119708	39.9307	0	8.34239	1.00884	15.0472	2.90386	T25B9.4
WBGene00013800	4.03642	3.97478e-05	0.000749932	52.0028	2.71306	17.7276	3.02651	24.3071	0	Y116A8C.23
WBGene00013879	4.04313	0.000156085	0.00241739	74.2897	0.904354	20.856	0	31.252	6.77567	ZC376.8
WBGene00007601	4.04712	2.02849e-14	4.97106e-12	557.173	21.7045	131.393	17.1503	258.118	18.3911	C15C6.2
WBGene00012689	4.05079	1.83211e-09	1.29131e-07	159.723	4.52177	64.6535	7.06187	46.2992	4.83977	Y39B6A.30
WBGene00006409	4.06571	0.000575654	0.00735922	87.2904	6.33047	13.5564	0	23.1496	0.967953	hdl-2
WBGene00012115	4.0732	0.000169372	0.00259166	37.1449	0.904354	15.642	1.00884	11.5748	1.93591	T28B8.4
WBGene00021579	4.07903	5.63427e-09	3.42551e-07	260.943	9.94789	80.2955	14.1237	97.2284	1.93591	clec-73
WBGene00044447	4.08576	5.45962e-06	0.000135041	98.4339	2.71306	17.7276	3.02651	30.0945	2.90386	ZK688.10
WBGene00009592	4.08876	0.000108188	0.00178124	52.9314	0.904354	11.4708	2.01768	17.3622	1.93591	F40F12.3
WBGene00009457	4.09535	2.04103e-07	7.81529e-06	104.006	5.42612	28.1556	3.02651	46.2992	1.93591	F36A2.10
WBGene00018792	4.09811	0.000686193	0.00850612	41.788	0	10.428	1.00884	13.8898	2.90386	F54C1.8
WBGene00016800	4.12293	1.29533e-07	5.26362e-06	196.868	5.42612	53.1828	6.05303	33.5669	4.83977	C50C3.2
WBGene00009458	4.12806	0.000207962	0.00307293	47.3597	3.61741	12.5136	0	21.9921	0.967953	F36A2.11
WBGene00011808	4.16226	6.1306e-05	0.00108746	47.3597	2.71306	14.5992	2.01768	23.1496	0	T16G12.7
WBGene00021386	4.1794	0.000221992	0.00324413	45.5024	0.904354	12.5136	2.01768	11.5748	0.967953	Y37F4.5
WBGene00008124	4.18196	0.000620463	0.0078006	48.2883	0	9.38519	2.01768	12.7323	1.93591	C47A4.3
WBGene00219326	4.19523	0.000611709	0.00772116	46.4311	0.904354	9.38519	3.02651	15.0472	0	F36D3.16
WBGene00020890	4.24278	0.000758739	0.00924003	51.0742	0	6.2568	2.01768	16.2047	1.93591	fbxa-202
WBGene00016752	4.24376	8.44449e-05	0.00143556	57.5745	1.80871	8.34239	1.00884	24.3071	1.93591	C48E7.7
WBGene00021381	4.25766	4.80377e-10	3.86461e-08	251.656	11.7566	58.3968	6.05303	106.488	3.87181	Y37E11B.10
WBGene00019406	4.26308	1.29537e-09	9.29455e-08	211.726	5.42612	53.1828	10.0884	86.8111	2.90386	acdh-8
WBGene00016286	4.26777	5.55618e-05	0.000994431	71.5038	0	25.0272	4.03535	16.2047	1.93591	C31H1.1
WBGene00017279	4.27709	1.15869e-06	3.66934e-05	98.4339	6.33047	30.2412	3.02651	54.4016	0	F09C12.8
WBGene00012679	4.28465	6.21272e-06	0.000151783	86.3618	0.904354	19.8132	3.02651	25.4646	2.90386	Y39B6A.18
WBGene00011114	4.3184	5.31682e-05	0.00095481	119.792	0.904354	28.1556	9.07954	48.6142	0	R07E5.6
WBGene00019216	4.33777	0.000328465	0.00454572	57.5745	0.904354	9.38519	1.00884	10.4173	1.93591	H20J04.1
WBGene00009685	4.34184	1.05608e-05	0.000241353	72.4325	0.904354	18.7704	1.00884	25.4646	3.87181	F44D12.8
WBGene00008383	4.3455	0.000331073	0.00457386	52.0028	0.904354	10.428	3.02651	16.2047	0	D1081.5
WBGene00016388	4.35907	0.000229793	0.00333672	69.6466	0	14.5992	4.03535	16.2047	0.967953	C34B2.3
WBGene00194700	4.36408	9.56435e-06	0.00022241	109.577	2.71306	19.8132	6.05303	49.7717	0	B0025.5
WBGene00014169	4.36499	5.28464e-08	2.4542e-06	157.866	1.80871	28.1556	5.04419	72.9213	5.80772	ZK945.7
WBGene00008725	4.36796	0.000131125	0.00209078	26.93	1.80871	14.5992	1.00884	17.3622	0	F13A7.7
WBGene00011438	4.37181	3.58704e-06	9.42326e-05	59.4318	2.71306	13.5564	1.00884	45.1417	1.93591	T04F3.3
WBGene00020860	4.37775	1.52657e-10	1.39752e-08	234.013	11.7566	61.5252	3.02651	115.748	4.83977	nspd-10
WBGene00012012	4.38501	0.000138203	0.0021818	106.791	1.80871	18.7704	5.04419	16.2047	0	T25B9.6
WBGene00194816	4.3929	3.83624e-05	0.000725742	53.86	3.61741	14.5992	0	30.0945	0.967953	ZK616.61
WBGene00008590	4.4012	6.07967e-09	3.65446e-07	182.938	3.61741	61.5252	13.1149	126.165	0.967953	F08H9.2
WBGene00007274	4.40447	2.38016e-07	9.00559e-06	94.7194	0.904354	31.284	5.04419	38.1969	1.93591	C03C11.1
WBGene00012595	4.4155	7.78576e-16	2.53101e-13	550.672	19.8958	131.393	13.1149	272.008	11.6154	Y38E10A.17
WBGene00003460	4.41601	0.00187886	0.0200056	37.1449	2.71306	6.2568	0	16.2047	0	msp-71
WBGene00010728	4.4246	0.00154161	0.0170175	39.0021	2.71306	9.38519	0	11.5748	0	K09G1.2
WBGene00022090	4.4263	4.06583e-12	5.26541e-10	347.304	7.23483	93.8519	10.0884	96.0709	7.74363	Y69A2AR.19
WBGene00044177	4.42829	3.80389e-08	1.83613e-06	146.722	7.23483	36.498	2.01768	60.189	1.93591	C30G7.3
WBGene00007082	4.45103	1.24738e-10	1.16196e-08	173.652	4.52177	56.3112	6.05303	63.6614	2.90386	acs-10
WBGene00019169	4.46238	5.41371e-07	1.87467e-05	125.364	0.904354	25.0272	4.03535	41.6693	3.87181	H06I04.5
WBGene00021995	4.46514	0.000341908	0.00470722	38.0735	1.80871	9.38519	0	15.0472	0.967953	Y59E9AL.5
WBGene00018083	4.47335	6.36332e-05	0.0011225	67.7894	0.904354	14.5992	4.03535	25.4646	0	F36A4.4
WBGene00011214	4.47416	3.75542e-15	1.06822e-12	399.307	10.8522	112.622	13.1149	170.15	6.77567	R10E9.2
WBGene00014158	4.48909	3.45167e-11	3.57024e-09	331.518	9.94789	63.6108	7.06187	118.063	5.80772	ZK938.1
WBGene00007320	4.49072	1.92398e-06	5.58763e-05	132.793	0	27.1128	8.07071	83.3386	2.90386	C05B5.2
WBGene00009185	4.49852	3.12589e-07	1.14729e-05	130.007	1.80871	29.1984	2.01768	35.8819	4.83977	F27C8.5
WBGene00017978	4.50269	7.42023e-10	5.68254e-08	155.08	2.71306	46.926	6.05303	60.189	2.90386	msrp-1
WBGene00016054	4.51345	2.44344e-07	9.20131e-06	111.435	2.71306	35.4552	0	48.6142	5.80772	C24D10.2
WBGene00016954	4.51501	7.9515e-05	0.00136486	60.3604	1.80871	11.4708	1.00884	15.0472	0.967953	C55C3.4
WBGene00022708	4.52565	8.42354e-06	0.000198196	69.6466	1.80871	14.5992	1.00884	25.4646	1.93591	ZK354.7
WBGene00021007	4.52754	1.01063e-11	1.17506e-09	349.162	3.61741	81.3383	11.0972	128.48	9.67953	W03F11.4
WBGene00009548	4.52755	8.18054e-06	0.000193049	84.5045	0	23.9844	2.01768	25.4646	3.87181	F38H4.4
WBGene00018531	4.54126	0.000111448	0.00182264	57.5745	1.80871	9.38519	2.01768	21.9921	0	F47B3.7
WBGene00010869	4.57054	1.24937e-07	5.11601e-06	93.7908	0.904354	33.3696	4.03535	33.5669	1.93591	M05B5.1
WBGene00044434	4.60468	0.00017704	0.00268323	34.359	2.71306	16.6848	0	17.3622	0	Y18H1A.15
WBGene00020350	4.61083	0.000281963	0.00401016	37.1449	0.904354	4.1712	1.00884	28.937	0.967953	T08B2.12
WBGene00012827	4.61147	8.12565e-05	0.00138877	86.3618	1.80871	12.5136	3.02651	18.5197	0	Y43F8C.5
WBGene00017955	4.64101	3.68713e-06	9.62825e-05	93.7908	0.904354	17.7276	4.03535	33.5669	0.967953	F31E8.5
WBGene00018563	4.65551	8.2389e-11	8.05137e-09	185.724	3.61741	61.5252	7.06187	68.2914	1.93591	F47D12.7
WBGene00018301	4.65737	0.000186586	0.00279861	43.6452	0.904354	8.34239	2.01768	20.8347	0	F41G3.5
WBGene00018895	4.67562	3.43188e-06	9.09591e-05	125.364	5.42612	22.9416	0	42.8268	1.93591	F55F8.7
WBGene00077519	4.68605	2.91806e-05	0.000571822	54.7887	1.80871	10.428	0	32.4095	1.93591	T27C10.8
WBGene00016327	4.69149	1.99733e-08	1.03972e-06	166.223	2.71306	39.6264	5.04419	42.8268	1.93591	C32E12.1
WBGene00009377	4.6921	4.62974e-08	2.18834e-06	101.22	1.80871	31.284	4.03535	41.6693	0.967953	F34D10.8
WBGene00019151	4.71065	4.59322e-09	2.89191e-07	85.4332	0	45.8832	4.03535	46.2992	2.90386	pck-3
WBGene00019810	4.71258	0.00054513	0.0070482	51.0742	0	4.1712	1.00884	20.8347	1.93591	R01H2.2
WBGene00007239	4.7138	0.000669757	0.00831885	50.1456	2.71306	10.428	0	12.7323	0	C01G10.14
WBGene00016414	4.73034	0.000130171	0.00207973	47.3597	1.80871	10.428	0	17.3622	0.967953	C34F11.2
WBGene00086554	4.74219	0.000136123	0.00215741	49.2169	1.80871	11.4708	0	15.0472	0.967953	D1081.12
WBGene00022162	4.75872	1.39646e-05	0.000305972	66.8607	0.904354	12.5136	1.00884	24.3071	1.93591	Y71G12B.27
WBGene00010707	4.75966	0.0011156	0.0129333	778.185	5.42612	14.5992	7.06187	69.4488	19.3591	cyp-14A3
WBGene00018841	4.76414	6.98624e-05	0.0012229	39.0021	0.904354	9.38519	2.01768	30.0945	0	F54H5.5
WBGene00015516	4.77406	3.84863e-09	2.50224e-07	191.296	3.61741	39.6264	5.04419	57.874	1.93591	C06A8.6
WBGene00010366	4.78268	4.5093e-07	1.59619e-05	178.295	0	30.2412	5.04419	60.189	4.83977	H05L14.1
WBGene00013700	4.80497	1.13339e-09	8.31972e-08	195.01	6.33047	45.8832	4.03535	77.5512	0.967953	Y106G6D.3
WBGene00018119	4.81528	2.15655e-09	1.48067e-07	200.582	3.61741	54.2256	4.03535	41.6693	2.90386	F36H12.3
WBGene00013474	4.82169	2.42545e-18	1.33224e-15	486.598	7.23483	142.863	9.07954	212.976	13.5513	Y69E1A.2
WBGene00018253	4.84245	0.000306366	0.00427705	71.5038	3.61741	8.34239	0	26.6221	0	F40H6.1
WBGene00010900	4.86131	8.2148e-11	8.05137e-09	192.225	2.71306	61.5252	4.03535	53.2441	3.87181	M28.9
WBGene00017179	4.8705	9.31813e-07	3.01072e-05	84.5045	1.80871	29.1984	3.02651	26.6221	0	wht-4
WBGene00005012	4.87235	2.37515e-08	1.18974e-06	122.578	0.904354	32.3268	3.02651	42.8268	2.90386	F26F4.2
WBGene00018121	4.90493	2.03511e-09	1.40945e-07	91.0049	1.80871	42.7548	2.01768	38.1969	1.93591	F36H12.5
WBGene00008649	4.91753	0.00056541	0.00726211	39.0021	0.904354	9.38519	1.00884	9.25985	0	F10D11.3
WBGene00010679	4.96547	1.58808e-07	6.32414e-06	83.5759	1.80871	30.2412	0	34.7244	2.90386	K08F4.5
WBGene00013854	4.97095	1.80565e-08	9.46125e-07	177.367	3.61741	28.1556	1.00884	62.504	3.87181	cyc-2.2
WBGene00006625	5.01018	0.000416714	0.00557801	41.788	0.904354	10.428	1.00884	9.25985	0	try-7
WBGene00010510	5.02078	6.72779e-09	3.96915e-07	138.365	2.71306	34.4124	2.01768	43.9843	1.93591	ent-3
WBGene00007688	5.0357	1.65189e-07	6.51311e-06	91.0049	2.71306	29.1984	2.01768	35.8819	0	C18E9.8
WBGene00020187	5.03837	2.56964e-14	6.01939e-12	303.659	6.33047	78.2099	4.03535	119.221	4.83977	gsp-4
WBGene00006051	5.05126	1.6415e-20	1.53809e-17	797.686	20.8001	224.202	7.06187	357.662	13.5513	ssq-2
WBGene00020531	5.05635	1.75576e-06	5.2081e-05	73.3611	1.80871	35.4552	0	17.3622	1.93591	T15B12.2
WBGene00021006	5.06209	0.000119454	0.00193765	35.2876	0.904354	14.5992	1.00884	13.8898	0	dct-9
WBGene00011491	5.11054	3.24401e-09	2.1265e-07	114.22	2.71306	35.4552	1.00884	47.4567	1.93591	T05F1.5
WBGene00013449	5.12373	1.38625e-06	4.24647e-05	84.5045	0	26.07	2.01768	24.3071	1.93591	Y67A6A.1
WBGene00010474	5.13412	0.000316246	0.00439571	39.9307	0.904354	5.214	1.00884	21.9921	0	K01D12.15
WBGene00013452	5.13451	5.01085e-06	0.000125106	87.2904	0.904354	16.6848	0	30.0945	2.90386	Y67A10A.3
WBGene00017902	5.15439	0.000152933	0.00238363	38.0735	0	12.5136	2.01768	18.5197	0	F28E10.4
WBGene00011669	5.16251	0.000599405	0.00760934	47.3597	0	6.2568	2.01768	16.2047	0	T09F5.10
WBGene00015030	5.16917	0.000172616	0.00263371	44.5738	0.904354	12.5136	1.00884	11.5748	0	B0207.7
WBGene00010265	5.18392	6.08638e-08	2.73099e-06	176.438	2.71306	33.3696	3.02651	33.5669	0.967953	F58G1.3
WBGene00020356	5.18778	7.76366e-06	0.000185408	96.5766	2.71306	21.8988	0	18.5197	0.967953	T08B6.9
WBGene00021993	5.21004	2.42019e-10	2.1299e-08	203.368	3.61741	37.5408	2.01768	76.3937	2.90386	Y59E9AL.3
WBGene00002193	5.22874	5.70905e-07	1.96839e-05	114.22	1.80871	12.5136	1.00884	52.0866	1.93591	kin-5
WBGene00018548	5.2374	5.99378e-09	3.63023e-07	165.295	3.61741	50.0544	1.00884	34.7244	1.93591	clec-79
WBGene00012357	5.26018	1.45829e-06	4.45002e-05	102.148	1.80871	23.9844	1.00884	19.6772	0.967953	W09D6.4
WBGene00019086	5.26799	2.01145e-07	7.72093e-06	162.509	2.71306	22.9416	2.01768	34.7244	0.967953	F59A6.4
WBGene00050915	5.27077	2.02534e-05	0.000419528	31.5731	0.904354	17.7276	0	24.3071	0.967953	Y6E2A.10
WBGene00021908	5.28218	0.000199502	0.0029534	49.2169	0	12.5136	2.01768	13.8898	0	Y55B1AR.4
WBGene00001603	5.30175	4.2637e-13	7.0017e-11	280.444	3.61741	56.3112	4.03535	116.906	3.87181	gln-2
WBGene00008312	5.32743	3.77545e-06	9.79465e-05	62.2176	0	30.2412	0	23.1496	2.90386	C54G4.2
WBGene00012173	5.35517	0.000297604	0.00417668	54.7887	0	15.642	0	8.10237	1.93591	W01B6.6
WBGene00001245	5.37477	0.00125222	0.014207	67.7894	0	7.29959	0	4.62992	1.93591	elo-7
WBGene00009344	5.37708	7.0871e-12	8.488e-10	191.296	2.71306	51.0972	2.01768	75.2362	2.90386	F32H2.7
WBGene00011748	5.37998	5.31258e-17	2.28714e-14	429.023	5.42612	93.8519	7.06187	196.772	4.83977	T13F2.9
WBGene00019783	5.38224	0.000123283	0.00199166	54.7887	0	8.34239	1.00884	17.3622	0.967953	M70.1
WBGene00013478	5.40507	7.74838e-05	0.00133576	46.4311	1.80871	12.5136	0	20.8347	0	Y69E1A.8
WBGene00021471	5.42102	6.42785e-07	2.15556e-05	91.9335	3.61741	29.1984	0	39.3543	0	Y39G10AR.15
WBGene00007301	5.42476	1.23162e-19	8.9175e-17	439.238	5.42612	125.136	9.07954	221.079	3.87181	C04F12.7
WBGene00011133	5.43911	0.000114945	0.00187023	48.2883	0	8.34239	2.01768	27.7795	0	R08A2.2
WBGene00018196	5.44162	5.81632e-06	0.000143197	83.5759	1.80871	18.7704	0	20.8347	0.967953	nep-13
WBGene00015929	5.45426	1.7024e-10	1.54957e-08	149.508	2.71306	46.926	2.01768	54.4016	0.967953	C17H12.3
WBGene00008508	5.46683	3.57675e-05	0.000682324	93.7908	0	19.8132	3.02651	16.2047	0	F01G10.5
WBGene00050956	5.48912	0.00016413	0.00251628	59.4318	0	8.34239	2.01768	19.6772	0	C14A6.13
WBGene00013785	5.50037	0.000123705	0.00199646	60.3604	0	11.4708	2.01768	16.2047	0	nep-23
WBGene00006449	5.50893	6.4395e-09	3.82742e-07	270.229	0	49.0116	7.06187	83.3386	1.93591	alg-4
WBGene00018926	5.51985	3.04623e-09	2.01342e-07	170.866	3.61741	38.5836	1.00884	50.9292	0.967953	F56A11.6
WBGene00002206	5.5225	1.53003e-05	0.000332495	96.5766	1.80871	21.8988	0	11.5748	0.967953	kin-24
WBGene00020414	5.56645	2.01687e-16	7.64923e-14	580.388	5.42612	118.879	8.07071	166.677	4.83977	T10E9.4
WBGene00009313	5.57275	2.27949e-08	1.15232e-06	101.22	2.71306	31.284	0	47.4567	0.967953	F32B4.2
WBGene00011910	5.58033	1.88885e-15	5.78606e-13	266.514	1.80871	109.494	4.03535	84.4961	3.87181	alg-3
WBGene00008950	5.60528	2.06758e-06	5.93377e-05	90.0763	0.904354	15.642	2.01768	34.7244	0	wht-5
WBGene00020105	5.6805	1.23615e-07	5.07491e-06	82.6473	0.904354	22.9416	1.00884	41.6693	0.967953	R148.7
WBGene00017059	5.69039	1.38646e-08	7.48639e-07	121.649	0.904354	27.1128	2.01768	49.7717	0.967953	msrp-5
WBGene00010651	5.69357	8.65315e-10	6.49616e-08	150.437	0.904354	35.4552	3.02651	63.6614	0.967953	K08C9.2
WBGene00011619	5.73738	7.8032e-06	0.000186074	55.7173	0.904354	14.5992	0	31.252	0.967953	T08G3.7
WBGene00011379	5.74627	5.46239e-05	0.000978744	73.3611	0	12.5136	2.01768	18.5197	0	T02E1.7
WBGene00021650	5.77237	1.98696e-05	0.00041319	65.0035	0	27.1128	2.01768	13.8898	0	Y47G6A.26
WBGene00008001	5.77917	1.23235e-05	0.000274547	56.6459	1.80871	14.5992	0	32.4095	0	C38C10.3
WBGene00017550	5.80351	2.06226e-05	0.000426621	71.5038	0.904354	11.4708	0	23.1496	0.967953	nep-6
WBGene00016440	5.81539	3.62266e-24	6.4117e-21	846.903	9.94789	223.159	5.04419	324.095	9.67953	gipc-1
WBGene00016398	5.84158	2.16351e-07	8.23332e-06	109.577	0.904354	26.07	1.00884	28.937	0.967953	C34D4.2
WBGene00015094	5.87624	2.08398e-08	1.07429e-06	145.794	0.904354	31.284	3.02651	49.7717	0	B0261.6
WBGene00012207	5.88299	7.99823e-10	6.06685e-08	276.729	1.80871	28.1556	4.03535	93.7559	0.967953	W02B12.12
WBGene00020840	5.91431	4.66671e-19	2.75319e-16	583.174	6.33047	125.136	5.04419	212.976	3.87181	spch-3
WBGene00015422	5.92767	0.000161116	0.00248202	39.0021	0	6.2568	0	17.3622	0.967953	C04E6.5
WBGene00004962	5.96032	2.808e-06	7.69857e-05	65.0035	0	15.642	1.00884	39.3543	0.967953	spe-8
WBGene00022753	5.96459	1.94837e-05	0.00040729	89.1477	0	19.8132	1.00884	11.5748	0.967953	ZK484.7
WBGene00008299	5.97067	7.76717e-05	0.00133755	39.0021	0	10.428	1.00884	15.0472	0	C54D10.4
WBGene00020140	5.97484	2.53295e-10	2.20477e-08	193.153	2.71306	40.6692	1.00884	64.8189	0.967953	ant-1.4
WBGene00016399	5.99702	7.85908e-09	4.55226e-07	92.8621	0.904354	28.1556	1.00884	62.504	0.967953	C34D4.3
WBGene00014007	6.02929	1.19802e-05	0.000268677	81.7187	1.80871	14.5992	0	26.6221	0	ZK596.2
WBGene00021996	6.03218	3.22671e-13	5.64816e-11	659.321	8.13918	64.6535	2.01768	201.402	3.87181	Y59E9AL.6
WBGene00003463	6.04908	1.13768e-18	6.4722e-16	483.812	5.42612	99.0659	3.02651	237.284	3.87181	msp-76
WBGene00019785	6.06445	4.85582e-08	2.27495e-06	182.01	0	20.856	2.01768	56.7166	1.93591	M70.3
WBGene00016946	6.10164	4.14423e-05	0.000775716	41.788	0.904354	11.4708	0	17.3622	0	C55B7.10
WBGene00013495	6.10856	0.000114192	0.00186082	47.3597	0	6.2568	0	17.3622	0.967953	clec-236
WBGene00007337	6.12045	2.09172e-06	5.97115e-05	79.8614	0.904354	16.6848	0	35.8819	0.967953	C05C12.5
WBGene00008063	6.12501	1.76569e-11	1.91332e-09	305.516	1.80871	56.3112	0	104.173	4.83977	C41G7.6
WBGene00019015	6.12678	8.88217e-06	0.000208371	80.7901	1.80871	11.4708	0	39.3543	0	F57F4.1
WBGene00015026	6.15643	5.84733e-05	0.00104069	47.3597	0.904354	16.6848	0	9.25985	0	B0207.1
WBGene00007461	6.17879	5.1589e-05	0.000931702	49.2169	0	12.5136	1.00884	12.7323	0	C08F11.14
WBGene00045306	6.20103	1.22283e-05	0.000273018	38.0735	0	15.642	0	21.9921	0.967953	ZC250.5
WBGene00016541	6.21152	3.91822e-13	6.58713e-11	299.945	4.52177	69.8675	0	119.221	1.93591	C39H7.1
WBGene00012249	6.22117	7.09952e-05	0.00124	52.9314	0	15.642	0	8.10237	0.967953	W04E12.4
WBGene00008154	6.22509	7.57412e-05	0.00131425	54.7887	0.904354	9.38519	0	12.7323	0	C47E12.11
WBGene00015908	6.2339	2.11128e-08	1.08195e-06	140.222	0.904354	25.0272	1.00884	50.9292	0.967953	C17F3.3
WBGene00019949	6.24519	3.05128e-05	0.000592008	40.8593	0.904354	8.34239	0	28.937	0	R08C7.5
WBGene00008659	6.24665	1.49275e-06	4.52916e-05	81.7187	0	47.9688	2.01768	17.3622	0	clec-151
WBGene00016675	6.25533	3.08841e-05	0.000598483	50.1456	0	15.642	0	12.7323	0.967953	C45G9.4
WBGene00007714	6.279	4.63022e-05	0.000851671	43.6452	0	6.2568	0	30.0945	0.967953	C25D7.1
WBGene00011918	6.28218	4.54363e-09	2.87204e-07	131.864	0.904354	29.1984	1.00884	62.504	0.967953	T22C1.8
WBGene00009321	6.28584	1.37616e-07	5.54922e-06	163.437	0	21.8988	2.01768	41.6693	0.967953	F32B6.4
WBGene00009489	6.34083	2.0194e-05	0.00041937	51.0742	0	11.4708	0	20.8347	0.967953	F36G9.13
WBGene00012169	6.34758	4.4209e-09	2.81682e-07	145.794	0	50.0544	1.00884	39.3543	1.93591	W01B6.2
WBGene00007457	6.36864	4.39867e-07	1.5605e-05	98.4339	0.904354	27.1128	1.00884	32.4095	0	C08F11.10
WBGene00007570	6.38362	2.79942e-05	0.000550519	58.5031	0	14.5992	1.00884	12.7323	0	C14A6.6
WBGene00018001	6.38935	2.09911e-05	0.00043368	56.6459	0	15.642	0	13.8898	0.967953	F33D11.2
WBGene00023424	6.39132	3.4788e-05	0.000666833	54.7887	0	7.29959	0	24.3071	0.967953	C53D6.10
WBGene00007793	6.40389	4.81651e-05	0.000878834	61.289	0	7.29959	1.00884	18.5197	0	C28D4.5
WBGene00009605	6.40467	3.56782e-07	1.29457e-05	99.3625	0.904354	26.07	0	35.8819	0.967953	F40G12.10
WBGene00016707	6.40813	2.4321e-05	0.000489771	58.5031	0.904354	11.4708	0	17.3622	0	C46E10.1
WBGene00015689	6.41209	4.41394e-09	2.81682e-07	147.651	0	45.8832	3.02651	54.4016	0	spch-2
WBGene00020715	6.42455	3.58585e-07	1.29816e-05	172.724	0	16.6848	3.02651	62.504	0	nspd-4
WBGene00011120	6.42694	1.2933e-08	7.09675e-07	159.723	1.80871	28.1556	0	56.7166	0.967953	R07E5.15
WBGene00016351	6.44161	4.049e-13	6.71838e-11	301.802	0	59.4396	4.03535	145.843	1.93591	C33F10.1
WBGene00021110	6.4682	1.26272e-05	0.000279747	52.9314	0	10.428	1.00884	27.7795	0	W09C3.2
WBGene00016058	6.47859	1.68341e-07	6.58846e-06	103.077	0	29.1984	1.00884	39.3543	0.967953	nspd-3
WBGene00012379	6.50178	6.38739e-08	2.83411e-06	95.648	0.904354	41.712	1.00884	35.8819	0	Y1A5A.1
WBGene00007190	6.50321	1.00642e-08	5.68484e-07	176.438	0	29.1984	2.01768	57.874	0.967953	rmd-3
WBGene00020713	6.50656	1.04136e-19	7.89893e-17	612.89	1.80871	144.949	6.05303	209.504	2.90386	T23B3.5
WBGene00012087	6.52827	2.14374e-14	5.09667e-12	329.661	1.80871	95.9375	4.03535	107.646	0	T27E7.1
WBGene00006053	6.53571	4.5128e-29	2.39615e-25	1113.42	5.42612	255.486	6.05303	501.189	8.71158	ssq-4
WBGene00007156	6.57292	1.02058e-05	0.000234926	65.0035	0	16.6848	1.00884	16.2047	0	B0379.2
WBGene00006553	6.57615	5.35395e-06	0.000132633	55.7173	0	13.5564	1.00884	28.937	0	tbx-34
WBGene00020071	6.58321	1.16321e-05	0.000262091	66.8607	0	16.6848	0	15.0472	0.967953	R13H9.5
WBGene00016742	6.59	3.87849e-05	0.000732865	77.0756	0	10.428	0	11.5748	0.967953	C48B6.4
WBGene00008660	6.59521	2.44677e-05	0.000491084	73.3611	0	15.642	1.00884	10.4173	0	clec-153
WBGene00044684	6.60267	2.25915e-06	6.38049e-05	51.0742	0	17.7276	1.00884	31.252	0	T08G11.2
WBGene00017851	6.6107	8.74298e-22	9.94763e-19	529.314	5.42612	153.291	1.00884	244.228	2.90386	F27C1.1
WBGene00011378	6.63758	3.52075e-06	9.28509e-05	56.6459	0	14.5992	0	31.252	0.967953	T02E1.6
WBGene00016161	6.6378	4.46357e-09	2.83267e-07	184.796	0	38.5836	3.02651	67.1339	0	C27D6.3
WBGene00020841	6.64482	2.83203e-09	1.89544e-07	193.153	1.80871	42.7548	0	48.6142	0.967953	T27A3.5
WBGene00007159	6.64844	9.70168e-10	7.2214e-08	186.653	0.904354	57.354	2.01768	45.1417	0	B0379.7
WBGene00007610	6.6557	5.39991e-08	2.48599e-06	112.363	0.904354	32.3268	0	47.4567	0.967953	C15H7.3
WBGene00022760	6.66564	1.82692e-05	0.000383919	70.5752	0	7.29959	0	26.6221	0.967953	ZK546.3
WBGene00014240	6.6811	3.98391e-06	0.000101938	65.9321	0.904354	18.7704	0	20.8347	0	htas-1
WBGene00020991	6.72567	1.44867e-06	4.42915e-05	60.3604	0	21.8988	0	26.6221	0.967953	W03D8.10
WBGene00016288	6.72954	3.70892e-06	9.66311e-05	69.6466	0	19.8132	1.00884	19.6772	0	C31H1.5
WBGene00007987	6.76683	1.30696e-10	1.21038e-08	190.367	0	50.0544	1.00884	74.0788	1.93591	C36H8.1
WBGene00007081	6.77038	2.54189e-06	7.05396e-05	65.9321	0	31.284	1.00884	15.0472	0	AH6.3
WBGene00008313	6.78185	3.57653e-06	9.41661e-05	73.3611	0.904354	16.6848	0	23.1496	0	C54G4.3
WBGene00003431	6.80209	1.40269e-14	3.7239e-12	396.521	2.71306	57.354	2.01768	185.197	0.967953	msp-33
WBGene00022876	6.8027	7.07967e-06	0.000170608	81.7187	0	14.5992	0	18.5197	0.967953	ZK1248.5
WBGene00015024	6.81435	1.60912e-13	3.03124e-11	365.877	0.904354	91.7663	1.00884	82.1811	2.90386	B0205.10
WBGene00018178	6.84392	7.91614e-06	0.000187643	34.359	0	13.5564	0	12.7323	0	F38E1.3
WBGene00017175	6.84478	2.19499e-05	0.000449409	39.0021	0	13.5564	0	8.10237	0	irld-3
WBGene00015034	6.84495	8.06218e-05	0.0013794	46.4311	0	7.29959	0	6.94488	0	B0207.11
WBGene00009681	6.85777	1.53384e-26	6.10813e-23	969.481	5.42612	228.373	4.03535	353.032	3.87181	gipc-2
WBGene00007613	6.86171	4.63816e-06	0.000117272	31.5731	0	12.5136	0	17.3622	0	C15H11.1
WBGene00003470	6.8657	5.92953e-16	1.96774e-13	307.374	0.904354	76.1243	2.01768	177.095	1.93591	msp-152
WBGene00011401	6.86939	1.61777e-07	6.41033e-06	159.723	0.904354	29.1984	0	33.5669	0.967953	T03F6.6		Is an ortholog of human REEP5 (receptor accessory protein 5) and REEP6 (receptor accessory protein 6).										https://www.nature.com/articles/s41467-019-14143-9
WBGene00011134	6.87788	1.12276e-05	0.000254765	35.2876	0	8.34239	0	18.5197	0	ssp-33
WBGene00006048	6.89411	2.34523e-06	6.60526e-05	65.9321	0	11.4708	1.00884	45.1417	0	ssp-31
WBGene00003465	6.89626	4.15472e-10	3.41136e-08	203.368	0	31.284	1.00884	109.961	1.93591	msp-78
WBGene00020990	6.91928	2.95659e-15	8.72139e-13	369.591	0.904354	90.7235	2.01768	121.535	1.93591	W03D8.9
WBGene00009682	6.93141	7.73382e-10	5.89436e-08	229.369	1.80871	32.3268	1.00884	86.8111	0	msd-2
WBGene00008724	6.93935	1.19773e-10	1.12227e-08	209.868	0	51.0972	0	92.5985	2.90386	F13A7.1
WBGene00014127	6.95287	3.28854e-05	0.000635718	46.4311	0	6.2568	0	12.7323	0	ZK892.3
WBGene00003425	6.95806	1.7647e-08	9.3079e-07	133.721	0	27.1128	1.00884	78.7087	0.967953	msp-10
WBGene00016839	6.95922	1.86131e-06	5.47027e-05	83.5759	0	16.6848	0	27.7795	0.967953	C50F2.5
WBGene00044122	6.98645	2.55183e-05	0.000508896	45.5024	0	15.642	0	5.7874	0	T28B8.6
WBGene00009708	6.98704	1.17007e-06	3.69071e-05	80.7901	0.904354	32.3268	0	17.3622	0	F44G3.7
WBGene00007307	7.01037	2.15351e-21	2.28689e-18	596.175	3.61741	156.42	3.02651	232.654	0.967953	spch-1
WBGene00009470	7.02534	4.90455e-12	6.00958e-10	208.011	1.80871	60.4824	1.00884	104.173	0	F36D3.4
WBGene00014247	7.03635	4.83352e-07	1.70339e-05	72.4325	0	18.7704	0	43.9843	0.967953	ZK1307.4
WBGene00009755	7.03951	3.63528e-06	9.50844e-05	40.8593	0	13.5564	0	15.0472	0	F46A9.2
WBGene00010933	7.04188	2.986e-06	8.0617e-05	39.9307	0	14.5992	0	15.0472	0	M162.7
WBGene00020070	7.08003	5.6192e-05	0.00100458	55.7173	0	4.1712	0	11.5748	0	rmd-6
WBGene00004084	7.08302	2.10407e-05	0.000434142	52.9314	0	9.38519	0	9.25985	0	pph-2
WBGene00010883	7.08665	1.8873e-06	5.52626e-05	39.9307	0	15.642	0	16.2047	0	M7.7
WBGene00006056	7.08869	4.96165e-16	1.68158e-13	492.169	3.61741	93.8519	0	186.354	1.93591	sss-1
WBGene00009680	7.10794	5.2109e-05	0.000937903	36.2162	0	2.0856	0	34.7244	0	msd-1
WBGene00008658	7.1221	1.27433e-06	3.93388e-05	38.0735	0	13.5564	0	21.9921	0	clec-152
WBGene00018122	7.15146	6.91371e-06	0.000167115	50.1456	0	15.642	0	9.25985	0	ttbk-2
WBGene00008230	7.16936	3.23337e-07	1.18381e-05	91.0049	0	28.1556	0	28.937	0.967953	pfk-1.2
WBGene00022754	7.18816	3.4097e-16	1.23439e-13	429.023	0.904354	86.5523	3.02651	187.512	0.967953	nspd-1
WBGene00017325	7.19199	3.409e-06	9.06544e-05	48.2883	0	10.428	0	18.5197	0	F10C1.3
WBGene00018163	7.19942	2.92672e-06	7.94204e-05	49.2169	0	15.642	0	12.7323	0	F38A5.6
WBGene00010992	7.20323	3.50788e-06	9.26651e-05	50.1456	0	11.4708	0	16.2047	0	R03D7.8
WBGene00006044	7.22362	6.36227e-08	2.83085e-06	202.439	0	22.9416	2.01768	64.8189	0	ssp-16
WBGene00022751	7.25195	3.79753e-20	3.18373e-17	782.828	2.71306	135.564	2.01768	247.701	2.90386	msrp-2
WBGene00013771	7.25411	1.80799e-14	4.54236e-12	378.878	1.80871	93.8519	1.00884	109.961	0.967953	Y113G7C.1
WBGene00010091	7.25538	4.92925e-09	3.05517e-07	186.653	0.904354	38.5836	0	65.9764	0.967953	ssp-35
WBGene00011132	7.27337	6.18372e-07	2.08687e-05	106.791	0.904354	17.7276	0	34.7244	0	R08A2.1
WBGene00018336	7.27356	1.56209e-06	4.69482e-05	48.2883	0	11.4708	0	21.9921	0	F42A9.7
WBGene00015994	7.27482	6.14071e-07	2.08687e-05	109.577	0.904354	20.856	0	28.937	0	C18H7.4
WBGene00015106	7.29515	1.08885e-06	3.46887e-05	49.2169	0	19.8132	0	13.8898	0	B0280.11
WBGene00011322	7.29925	2.8178e-06	7.71214e-05	55.7173	0	13.5564	0	13.8898	0	irld-14
WBGene00015688	7.30306	6.51439e-18	3.24274e-15	462.453	0.904354	130.35	3.02651	167.835	0.967953	C10G11.8
WBGene00011466	7.32764	7.09245e-07	2.36351e-05	111.435	0	14.5992	1.00884	39.3543	0	T05C12.1
WBGene00010114	7.33178	1.62851e-05	0.000348196	61.289	0	4.1712	0	19.6772	0	F55D12.6
WBGene00007584	7.36231	3.60204e-10	3.01984e-08	179.224	0.904354	61.5252	1.00884	74.0788	0	C14C10.1
WBGene00015629	7.38413	1.33307e-07	5.40319e-06	104.006	0	23.9844	1.00884	43.9843	0	C09B9.4
WBGene00235106	7.39253	8.38996e-07	2.74987e-05	51.0742	0	26.07	0	11.5748	0	F08H9.15
WBGene00019561	7.42223	1.00178e-07	4.22786e-06	104.006	0.904354	23.9844	0	48.6142	0	K09C6.7
WBGene00012937	7.42449	8.67903e-08	3.71635e-06	98.4339	0	22.9416	1.00884	55.5591	0	Y47D3A.31
WBGene00235383	7.42824	1.13986e-05	0.000257543	72.4325	0	10.428	0	8.10237	0	ZK616.65
WBGene00011176	7.44793	4.23372e-19	2.68372e-16	623.105	1.80871	112.622	3.02651	270.85	0.967953	R09E10.6
WBGene00022888	7.45218	1.14236e-07	4.72639e-06	115.149	0	29.1984	0	35.8819	0.967953	rnh-1.1
WBGene00011172	7.46835	1.51552e-09	1.08254e-07	223.798	0.904354	60.4824	0	53.2441	0.967953	R09E10.2
WBGene00015051	7.46835	2.01154e-07	7.72093e-06	119.792	0	20.856	1.00884	41.6693	0	B0218.7
WBGene00011173	7.47194	6.66102e-08	2.93915e-06	102.148	0.904354	23.9844	0	56.7166	0	acs-18
WBGene00013956	7.48615	4.92045e-09	3.05517e-07	207.083	1.80871	30.2412	0	101.858	0	ZK265.3
WBGene00015627	7.50273	1.29104e-07	5.2596e-06	119.792	0	22.9416	0	43.9843	0.967953	C09B9.2
WBGene00011911	7.51018	7.64902e-08	3.3109e-06	117.935	0	29.1984	1.00884	40.5118	0	T22B3.3
WBGene00003452	7.51919	4.38868e-16	1.51972e-13	541.386	0	88.6379	1.00884	254.646	3.87181	msp-59
WBGene00013657	7.53621	1.54795e-06	4.66995e-05	63.1463	0	8.34239	0	26.6221	0	Y105C5B.18
WBGene00010547	7.55055	1.46451e-07	5.86134e-06	51.0742	0	15.642	0	32.4095	0	K03H1.12
WBGene00010486	7.58246	1.03447e-07	4.3221e-06	124.435	0	20.856	1.00884	52.0866	0	K01H12.4
WBGene00007308	7.58438	2.29629e-25	5.22538e-22	907.263	1.80871	209.603	3.02651	358.819	2.90386	C04G2.9
WBGene00016680	7.60907	3.65869e-08	1.78224e-06	123.507	0	32.3268	0	45.1417	0.967953	C45G9.9
WBGene00017672	7.61651	1.0147e-07	4.26467e-06	58.5031	0	20.856	0	24.3071	0	F21F3.2
WBGene00017386	7.6701	1.19158e-09	8.70675e-08	240.513	1.80871	38.5836	0	106.488	0	nspd-5
WBGene00014238	7.67799	6.17111e-07	2.08687e-05	72.4325	0	11.4708	0	24.3071	0	ZK1225.4
WBGene00017058	7.71911	9.71163e-08	4.13627e-06	65.9321	0	18.7704	0	26.6221	0	msrp-6
WBGene00003456	7.73054	1.99429e-07	7.71044e-06	60.3604	0	11.4708	0	40.5118	0	msp-63
WBGene00022621	7.76933	7.8663e-08	3.38655e-06	154.151	0	21.8988	0	48.6142	0.967953	ZC477.7
WBGene00008661	7.79718	2.16571e-07	8.23332e-06	78.9328	0	17.7276	0	20.8347	0	F10G8.1
WBGene00015907	7.87617	2.92745e-08	1.4437e-06	161.58	0	27.1128	0	53.2441	0.967953	C17F3.1
WBGene00014665	7.8839	5.44444e-08	2.49208e-06	171.795	0	23.9844	0	47.4567	0.967953	C04G2.3
WBGene00013290	7.88757	4.92545e-22	6.53813e-19	684.394	0.904354	213.774	2.01768	239.599	1.93591	Y57G11A.2
WBGene00043147	7.92948	2.48476e-07	9.31288e-06	87.2904	0	11.4708	0	30.0945	0	nspd-6
WBGene00009149	7.95231	3.75182e-08	1.8165e-06	80.7901	0	29.1984	0	20.8347	0	F26D2.10
WBGene00016357	7.96275	9.81122e-09	5.56167e-07	156.008	0.904354	29.1984	0	71.7638	0	C33F10.11
WBGene00019081	8.05196	5.31126e-08	2.45939e-06	93.7908	0	19.8132	0	26.6221	0	F59A3.8
WBGene00009471	8.05395	9.00748e-09	5.14266e-07	80.7901	0	26.07	0	33.5669	0	F36D3.5
WBGene00011336	8.06382	6.53674e-08	2.89232e-06	78.0042	0	11.4708	0	52.0866	0	ubxn-5
WBGene00017114	8.09661	2.28599e-08	1.15232e-06	92.8621	0	23.9844	0	27.7795	0	E03H12.7
WBGene00007209	8.11818	2.79249e-09	1.8799e-07	78.9328	0	35.4552	0	32.4095	0	BE10.1
WBGene00013858	8.12597	1.9733e-09	1.37261e-07	163.437	0	37.5408	0	86.8111	0.967953	ssp-34
WBGene00008074	8.15326	6.89082e-09	4.05033e-07	90.0763	0	30.2412	0	30.0945	0	nkb-2
WBGene00021398	8.19924	1.47559e-20	1.46905e-17	663.036	1.80871	182.49	1.00884	277.795	0.967953	Y38C1AA.7
WBGene00003464	8.22191	4.67994e-12	5.8541e-10	351.947	0	84.4667	2.01768	140.055	0	msp-77
WBGene00021113	8.28032	1.51939e-11	1.70439e-09	411.379	0	72.9959	1.00884	114.591	0.967953	gsp-3
WBGene00017112	8.32134	2.1878e-16	8.10454e-14	569.245	1.80871	135.564	0	208.347	0.967953	E03H12.5
WBGene00017387	8.3389	8.51871e-09	4.89872e-07	109.577	0	40.6692	0	20.8347	0	mpst-4
WBGene00003446	8.36203	8.68902e-13	1.30573e-10	380.735	0	95.9375	1.00884	156.26	0.967953	msp-53
WBGene00022707	8.38668	5.52644e-10	4.35795e-08	93.7908	0	33.3696	0	49.7717	0	ZK354.6
WBGene00003467	8.40253	7.10489e-17	2.97826e-14	599.889	0	138.692	1.00884	238.441	1.93591	msp-81
WBGene00003435	8.40269	3.97231e-09	2.56159e-07	558.101	0	94.8947	0	325.252	2.90386	msp-40
WBGene00003434	8.42842	1.10765e-08	6.15567e-07	242.37	0	17.7276	1.00884	94.9134	0	msp-38
WBGene00194703	8.46127	9.35845e-13	1.38029e-10	414.165	0	93.8519	2.01768	172.465	0	F26B1.8
WBGene00043743	8.4674	2.91769e-09	1.9446e-07	120.721	0	28.1556	0	38.1969	0	Y59E9AL.2
WBGene00003450	8.53844	4.58282e-13	7.44895e-11	422.523	0	93.8519	2.01768	201.402	0	msp-57
WBGene00003432	8.57048	2.91988e-17	1.32888e-14	629.605	1.80871	123.05	1.00884	335.669	0	msp-36
WBGene00012809	8.61161	8.49376e-11	8.19982e-09	234.941	0.904354	61.5252	0	106.488	0	Y43F8A.2
WBGene00019026	8.72759	3.11325e-09	2.04921e-07	159.723	0	25.0272	0	39.3543	0	F58A6.9
WBGene00016447	8.82217	3.55117e-14	7.96713e-12	487.526	0.904354	107.408	1.00884	272.008	0	msd-4
WBGene00006047	8.8436	1.1114e-10	1.06009e-08	131.864	0	31.284	0	79.8662	0	ssp-19
WBGene00003469	8.87997	1.17608e-10	1.10851e-08	298.087	0.904354	42.7548	0	144.685	0	msp-142
WBGene00003466	9.10806	4.71656e-11	4.84711e-09	163.437	0	31.284	0	97.2284	0	msp-79
WBGene00010633	9.21841	4.14462e-12	5.32416e-10	364.02	0	75.0815	1.00884	174.78	0	nspd-2
WBGene00003457	9.22054	4.6688e-12	5.8541e-10	349.162	0	67.7819	0	197.929	0.967953	msp-64
WBGene00003443	9.23227	7.77877e-12	9.24687e-10	381.663	0	65.6963	1.00884	172.465	0	msp-50
WBGene00019410	9.32258	5.32398e-11	5.36745e-09	226.584	0	33.3696	0	78.7087	0	K05F1.9
WBGene00003438	9.49234	1.32174e-12	1.89676e-10	442.952	0	77.1671	0	222.236	0.967953	msp-45
WBGene00003426	9.51022	8.52894e-13	1.29388e-10	456.882	0.904354	88.6379	0	206.032	0	msp-19
WBGene00010254	9.63072	1.0534e-13	2.02163e-11	225.655	0	81.3383	0	112.276	0	F58E6.5
WBGene00003449	9.66948	1.53738e-12	2.14815e-10	263.728	0	49.0116	0	118.063	0	msp-56
WBGene00003448	9.71929	8.16103e-14	1.66663e-11	237.727	0	75.0815	0	133.11	0	msp-55
WBGene00003424	9.73791	1.39302e-12	1.9812e-10	273.943	0	45.8832	0	131.953	0	msp-3
WBGene00017542	9.78459	7.3811e-14	1.54702e-11	566.459	0.904354	149.12	0	193.299	0	F17E9.5
WBGene00255375	9.79129	5.12776e-13	8.23485e-11	276.729	0	53.1828	0	138.898	0	F08B4.8
WBGene00003458	9.84282	3.48118e-13	5.96255e-11	312.017	0	72.9959	0	100.701	0	msp-65
WBGene00003442	10.0461	7.32856e-14	1.54702e-11	346.376	0	74.0387	0	138.898	0	msp-49
WBGene00003468	10.1225	1.61752e-13	3.03124e-11	375.163	0	58.3968	0	156.26	0	msp-113
WBGene00013473	10.1238	1.5114e-14	3.94673e-12	359.376	0	111.58	0	119.221	0	Y69E1A.1
WBGene00006052	10.1489	1.2486e-14	3.37101e-12	360.305	0	99.0659	0	141.213	0	ssq-3
WBGene00003444	10.2191	2.14298e-14	5.09667e-12	371.449	0	74.0387	0	185.197	0	msp-51

## Sheet: All genes
Column1	Column2	Column3	Column4	Column5	Column6	Column7	Column8	Column9	Column10	Column11
ID	log2FoldChange	pvalue	padj	<2 exophers rep.1	>20 exophers rep.1	<2 exophers rep.2	>20 exophers rep.2	<2 exophers rep.3	>20 exophers rep.3	Gene.name
WBGene00000001	0.0601093162865835	0.529760031609988	0.889443484605212	5969.17815359057	5573.53086560285	5950.21216936449	5839.15622054947	6544.39599215656	6296.53706939658	aap-1
WBGene00000002	-0.201368058304493	0.220198783666505	0.65244539155948	354.733362581144	357.219648209172	383.750101354036	451.959569247782	335.669408865476	426.867463121275	aat-1
WBGene00000003	-0.413482172037411	0.0138740677799725	0.098970007016203	276.729167668013	340.036930953541	265.913793057824	356.119928447471	298.630025818251	423.963602827933	aat-2
WBGene00000004	-0.342818408653046	0.126812644644248	0.48665254119477	1749.52265733737	1771.62858440954	2235.76146006265	2956.90512827065	1560.28401086435	2305.66507291355	aat-3
WBGene00000005	-0.0252264247801165	0.885087461292704	0.981688794461793	340.804042060942	384.350254402273	348.294928946326	307.695688885209	387.756041275636	402.668627343425	aat-4
WBGene00000006	0.165669555354002	0.516740996172782	0.882335310102231	248.870526627609	229.705799101594	168.933468530853	201.76766484276	247.700874128317	161.648222996038	aat-5
WBGene00000007	-0.0835056646723117	0.798501856593785	0.963356499420774	199.653594122895	208.001314147113	208.559837692411	166.458323495277	100.700822659643	165.520036720494	aat-6
WBGene00000008	0.0895149828603433	0.88937118451367	0.982636773723104	12.0720777841751	9.9478889374706	27.1127789000134	23.2032814569174	20.834652964064	23.230882346736	aat-7
WBGene00000009	0.0907273069498406	0.857154642548769	0.976577270774241	37.1448547205387	31.6523738919519	23.9843813346273	26.2297964295588	20.834652964064	19.35906862228	aat-8
WBGene00000010	0.0442613689114651	0.6520451181947	0.930683394957292	2713.43163733535	2577.40758834466	2763.41784942445	2826.76498444707	3022.18216050951	2837.07150659514	aat-9
WBGene00000013	0.0183073054938925	0.972056712738555	0.995514507302845	216.368778747138	178.157647334701	51.0971602346407	94.8308024760972	180.566992355222	169.39185044495	abf-2
WBGene00000016	1.10885109961056	0.065861202656875	0.318973273676304	154.151147090236	70.5395761020643	37.540770784634	26.2297964295588	100.700822659643	38.7181372445601	abf-5
WBGene00000017	0.598704690505667	0.414974463222017	0.835561651455381	133.721476993939	97.6701822951659	21.8987829577032	30.265149726414	82.1811311360303	29.0386029334201	abf-6
WBGene00000018	-0.149973279518914	0.421514957846192	0.840609424647186	2027.1804463734	1875.62924148309	2288.94421867421	2935.71952346216	1990.86683878834	2187.57475431764	abl-1
WBGene00000019	1.40258569403644	0.00502652658296107	0.0446307368673283	106.791457321549	18.0870707954011	43.7975659154063	29.2563114022002	65.9764010528694	34.8463235201041	abt-1
WBGene00000020	0.142179657172845	0.524624313274177	0.886679696491544	1086.48700057576	740.665549071675	845.710141842727	1128.89008479524	906.307403936785	703.702144419879	abt-2
WBGene00000022	0.569615604513321	0.029666649480867	0.176856309723327	3073.73672812458	2204.81392995939	5057.57606404097	3643.92402706025	3730.56036128769	2144.01684991751	abt-4
WBGene00000023	0.898059757427366	0.0144412742160617	0.101965894054808	153.222525722222	48.835091147583	119.921906673136	92.8131258276696	96.0708997787397	57.1092524357261	abt-5
WBGene00000031	-2.24317581345774	2.56689367716642e-05	0.000510193349633561	66.8607384969696	177.253293794931	30.2411764653996	397.482299740237	46.2992288090312	105.506923991426	abu-8
WBGene00000033	-2.06787963520258	0.00341538930298181	0.0326161488052741	17.6438059922559	28.0349597328717	5.21399594231028	90.795449179242	13.8897686427094	35.8142769512181	abu-10
WBGene00000034	-2.87459820573484	1.60451449999076e-07	6.37364375819272e-06	24.1441555683501	198.957778749412	10.4279918846206	182.599736682698	26.6220565651929	66.7887867468661	abu-11
WBGene00000035	0.00926777987161353	0.974247819299931	0.995907651857117	232.155342003367	210.714374766423	139.735091253915	214.882563057539	278.952853574413	220.693382293992	ace-1
WBGene00000036	0.313087376297081	0.241258568216801	0.682231090560168	373.305789941414	187.201182732401	278.427383319369	337.960838611623	344.929254627282	277.802634729718	ace-2
WBGene00000037	-1.46502835850767	6.28002634063838e-08	2.80208794341817e-06	130.006991521885	444.941941566867	147.03468557315	274.404024186154	100.700822659643	324.264399423191	ace-3
WBGene00000038	-1.25702694712001	0.00534293296808628	0.0465832398733696	13.929320520202	38.8872022101124	23.9843813346273	49.4330778864762	17.3622108033867	43.5579044001301	ace-4
WBGene00000039	-1.34358009394109	3.71868161596058e-06	9.66311247318696e-05	514.456237879461	1541.92278530794	937.476470427388	1502.16026475435	412.063136400377	1687.1428304317	acn-1
WBGene00000040	0.279796483036606	0.143276819117104	0.524656655566978	7724.27253913602	5271.47678331965	8924.27545485827	8579.16110911415	7811.83738080378	6298.47297625881	aco-1
WBGene00000041	0.159258900183843	0.0641375158045346	0.31325344656856	40495.3206163313	34738.0281696473	38864.0829547923	35604.9309764776	42336.0148229781	38632.957342622	aco-2
WBGene00000042	-2.20395893782725	0.00641011332616767	0.0538821610409102	5.5717282080808	27.1306061931016	2.08559837692411	14.1237365389932	4.62992288090312	15.487254897824	acr-2
WBGene00000044	0.213912291118195	0.626351985014892	0.924678669262029	29.7158837764309	27.1306061931016	41.7119675384822	35.309341347483	28.9370180056445	24.19883577785	acr-5
WBGene00000046	-0.783791050729139	0.0692146081706632	0.328619819240088	36.2162333525252	56.9742730055135	26.0699797115514	38.3358563201244	20.834652964064	48.3976715557001	acr-7
WBGene00000047	-1.35490471853178	7.82852010458013e-05	0.00134665763224468	31.5731265124579	82.296172119075	31.2839756538617	63.5568144254694	28.9370180056445	89.0517156624881	acr-8
WBGene00000048	0.0398144200983637	0.911386784416598	0.988390528933278	49.2169325047138	55.1655659259733	41.7119675384822	41.3623712927658	62.5039588921921	52.2694852801561	acr-9
WBGene00000049	-0.278149847104581	0.654107524844021	0.931623637628792	12.0720777841751	18.9914243351712	18.770385392317	16.1414131874208	9.25984576180623	13.551348035596	acr-10
WBGene00000050	-0.0684320251495058	0.821960293040499	0.970436838539728	67.7893598649831	85.9135862781552	68.8247464384957	71.6275210191798	68.291362493321	57.1092524357261	acr-11
WBGene00000051	-0.218442383172701	0.397014937515775	0.825093374262816	80.7900590171716	88.6266468974654	78.2099391346541	89.7866108550282	67.1338817730952	85.1799019380321	acr-12
WBGene00000054	-0.0164179104483643	0.962323497078781	0.994945898582935	78.9328162811447	63.3047477839038	45.8831642923304	76.6717126402488	77.5512082551272	64.8528798846381	acr-15
WBGene00000055	0.201547610787881	0.541458297505089	0.894250412710404	85.433165857239	71.4439296418343	69.8675456269577	86.7600958823868	126.16539850461	86.1478553691461	acr-16
WBGene00000056	0.218223936938362	0.492623233375122	0.873356998038088	59.4317675528619	45.2176769885027	63.6107504961854	49.4330778864762	52.0866324101601	56.1412990046121	acr-17
WBGene00000057	0.488124378986926	0.294064709501168	0.741985863716791	155.079768458249	98.574535834936	74.0387423808059	63.5568144254694	67.1338817730952	49.3656249868141	acr-18
WBGene00000058	-0.0344154660723521	0.950008241454075	0.993405420667956	14.8579418882155	18.9914243351712	25.0271805230893	28.2474730779864	35.8819023269992	30.0065563645341	acr-19
WBGene00000059	0.205639361884231	0.65751551034047	0.932203703618429	42.7165829286195	37.9828486703423	63.6107504961854	56.4949461559728	34.7244216067734	28.0706495023061	acr-20
WBGene00000060	0.442543884675899	0.542647248848721	0.894991512415747	15.7865632562289	11.7565960170107	10.4279918846206	12.1060598905656	12.7322879224836	4.83976715557001	acr-21
WBGene00000061	-1.57699111707681	0.0445674012080534	0.241063570241257	6.50034957609427	25.3218991135615	4.17119675384822	13.1148982147794	5.7874036011289	10.647487742254	lgc-11
WBGene00000063	0.120538060750914	0.113261674943629	0.451940185415098	13359.1470002417	12381.5043129918	14503.2511131303	13004.9348374401	13596.9260204922	12749.8825946336	act-1
WBGene00000064	-0.0244156553836286	0.840883630310643	0.975113439646389	74500.5064916164	76543.5792525977	83362.4099248452	85552.5164083029	91203.6933501903	91219.9313481835	act-2
WBGene00000065	0.0395641172449647	0.600839794745373	0.914762237320438	16738.4001584427	16019.7186034868	17210.3578063778	16605.4788165591	15822.7614454864	15801.8397629361	act-3
WBGene00000066	0.0302758854518698	0.807760911174904	0.966760640918097	39094.959593367	35367.4582333273	41582.6604391129	42217.8661916991	34623.7207841137	35323.5245616433	act-4
WBGene00000067	0.276420050946918	0.00276197976687795	0.0273945054212944	12492.7432638852	10598.1191325653	12390.5399573061	10642.2354821314	12081.7837577167	9279.76954408993	act-5
WBGene00000068	-0.542221419817756	0.0115079709682704	0.0863857066699239	459.667577166666	614.056053503867	307.625760596306	531.657796860673	340.299331746379	468.489460659177	acy-1
WBGene00000069	-0.695891291075091	0.149379185443738	0.537000898304265	29.7158837764309	61.4960407043637	21.8987829577032	30.265149726414	26.6220565651929	34.8463235201041	acy-2
WBGene00000070	-0.102442042013219	0.516540607546453	0.882297087887826	506.09864556734	541.707770322263	596.481135800296	670.877485602177	532.441131303858	543.021874854955	acy-3
WBGene00000071	0.471697090184595	0.0313478048715253	0.184462203102522	623.104937937037	363.550122987562	542.255578000269	508.454515403755	775.512082551272	527.534619957131	acy-4
WBGene00000072	-0.036813691247602	0.872503001689619	0.978717030557712	247.941905259596	258.645112374236	257.571399550128	240.103521162884	177.094550194544	202.302267102826	add-1
WBGene00000073	0.112585215197186	0.325476866080352	0.772058566495959	1342.78649814747	1186.51184417831	1273.25780911217	1303.41911488423	1487.36272549013	1304.80122514167	add-2
WBGene00000074	0.0825518387154347	0.613028088294643	0.920177574297528	2244.47784648855	1923.55997909091	2173.19350875492	2374.80541519929	2804.57578510706	2521.51868805197	adm-2
WBGene00000075	0.200425145805878	0.372441020871435	0.811097798696115	1293.56956564276	1113.25920745694	1358.76734256606	1265.08325856411	1972.34714726473	1645.5208328938	adm-4
WBGene00000079	0.126877590004462	0.530891155185317	0.889991608661263	5629.30273289764	3942.98143339744	6117.06003951842	6815.71171838843	6336.04946251592	5801.91286609733	adr-1
WBGene00000080	0.0240416192719128	0.795316210528863	0.963356499420774	7680.62733483939	7244.77620709791	8008.69776738858	8005.1321026365	8247.05013160868	8290.52113749143	adr-2
WBGene00000081	0.28840762472357	0.109569376820849	0.443410356131747	7504.18927491683	5979.5856049596	6609.26125647251	5277.23327396239	5125.32462915975	4497.11164095565	ads-1
WBGene00000082	-0.962609521155056	0.109878273342641	0.444113427067986	58.5031461848484	49.739444687353	99.0659229038953	313.748718830492	103.015784100094	144.225061235986	adt-1
WBGene00000083	0.344165507331416	0.0770415621809636	0.353149652944049	710.395346530302	604.108164566397	565.197160146434	565.958299883942	774.354601831046	444.290624881327	adt-2
WBGene00000084	0.0791098623815794	0.771754126070614	0.959007341690162	395.592702773737	367.167537146642	420.248072950208	497.357293837403	357.661542549766	246.82812493407	aex-1
WBGene00000085	0.192390545292802	0.68441333865479	0.938437615411686	27.858641040404	36.1741415908022	32.3267748423237	34.3005030232692	42.8267866483538	19.35906862228	aex-2
WBGene00000086	-0.488412661931755	0.0258454548756318	0.15976482226051	309.230915548485	349.984819891011	308.668559784768	469.109820759417	223.393779003575	362.982536667751	aex-3
WBGene00000088	0.489170667359668	0.00402893085326386	0.0371824099430128	1020.5548834468	718.056710577424	915.577687469685	763.690611429847	905.14992321656	543.021874854955	aex-5
WBGene00000089	0.370614635631078	0.0243357292121006	0.152796149239082	435.523421598316	341.845638033081	477.602028315621	402.526491361306	445.630077286925	306.841237663139	aex-6
WBGene00000090	0.11539604706127	0.398584624849999	0.825946987021678	8185.79735903871	6893.88703366713	8117.14888298864	8137.28992310851	9587.41280563013	8868.38933586648	age-1
WBGene00000092	-0.0591258580701452	0.666342403894745	0.933906083039425	1712.37780261683	1753.54151361414	1906.23691650864	2188.17032521973	2077.67789280527	1992.04816123262	ags-3
WBGene00000093	-0.0363885680152359	0.749502171215036	0.953856370553047	1767.16646332963	1905.47290829551	1858.26815383938	1683.75116311283	1586.90606742954	1756.83547747191	agt-1
WBGene00000094	-0.0204191530666891	0.853412864555074	0.976577270774241	3171.24197176599	3458.24793608069	3202.43630776697	2983.13492470021	3470.12719923689	3540.77365101502	agt-2
WBGene00000095	0.00502426325016157	0.977719386306932	0.996763080759008	1322.35682805118	1180.18136939992	1556.89918837385	1740.2461092688	1612.37064327451	1555.5011638002	aha-1
WBGene00000096	-1.34623220722663	0.000145043618442085	0.00227630576242264	27.858641040404	77.7744044202247	33.3695740307858	84.7424192339592	26.6220565651929	60.9810661601821	ahr-1
WBGene00000097	0.147320233961596	0.538150333431939	0.892844147613515	8663.10874219764	10512.2055462871	16268.7101391965	13649.5825266127	15270.6431419387	12137.1680727385	aip-1
WBGene00000098	-0.0103742787205222	0.923870747033005	0.990465549164675	14014.7536860592	13937.8967549361	14669.0561840957	14263.9650660589	15709.3283349043	16510.3816745115	air-1
WBGene00000099	-0.0219079964632564	0.792511870732154	0.963356499420774	6569.06755732727	6801.64297261058	7091.03448154198	6839.92383816956	7018.96308744913	7352.57426274196	air-2
WBGene00000100	-0.53207434699911	1.74580260986226e-07	6.81590435600391e-06	5865.17256037306	8241.37380792451	6404.87261553394	9525.4514572267	5841.80519497951	8424.09871098516	ajm-1
WBGene00000101	0.129144784368942	0.349393971939824	0.791565435788573	25108.9931697161	20189.6927753665	24770.6519227277	24821.4581289563	28536.5296764464	26690.3479095375	aka-1
WBGene00000102	0.042473351382771	0.754424774863989	0.954624176184694	15382.6129611431	14167.6025540377	14806.7056769727	14539.3779285693	17719.8723459365	17811.3110859287	akt-1
WBGene00000103	0.429959878121915	0.0192837861194464	0.127960502865293	928.621368013467	515.481517668931	696.589857892653	701.142635328591	839.17352216369	613.682475326277	akt-2
WBGene00000105	-0.137720073557432	0.642907908769468	0.927400351819696	3726.55754983804	2738.38251842373	5127.44360966793	6726.93394585762	4415.78894766135	5134.02499862867	alg-1
WBGene00000106	0.0529387003360468	0.822885726883544	0.970469848195126	7549.69172194949	5207.26768199598	8847.10831491208	10386.9993861053	8022.49887188488	7945.92971601484	alg-2
WBGene00000107	0.163364431132901	0.0454626694019741	0.244158752833461	17260.2853672663	15380.3406508693	16248.8969546157	14027.8968981929	16644.5727568467	15375.9402532459	alh-1
WBGene00000109	0.00184395357246113	0.981613526890955	0.996995231604307	4305.08866211043	4438.56717319143	4489.25050632915	4562.97574041902	4735.25362644366	4508.72708212902	alh-3
WBGene00000110	0.182485056067005	0.031135145458452	0.183481957827481	8331.59091381683	7158.86262081975	8898.20547514672	7886.08918037927	8265.56982313229	7422.26690978216	alh-4
WBGene00000111	0.681232500545437	0.00320505782586313	0.0309414340049538	896.119620132996	640.282306157199	771.671399461921	457.003760868851	695.645912855693	376.533884703347	alh-5
WBGene00000112	0.0536777599376117	0.595681937758393	0.912832559312317	4381.23561428754	4369.83630416891	4019.99087152122	3854.77123682093	4089.37938455768	3809.86470486471	alh-6
WBGene00000113	0.117154464847108	0.293717268409409	0.74169663419364	2185.9747003037	1815.94190785827	2128.35314365105	2057.02134307194	1899.4258618905	1858.47058773888	alh-7
WBGene00000114	0.225197548385758	0.0235486603105867	0.149328468712818	44010.1524942622	37869.804477871	43606.7336639178	37769.8980202405	39625.1949762093	33214.3540352459	alh-8
WBGene00000115	0.0772368809603046	0.439687169391617	0.848607064680085	6032.32440661548	5763.44510895456	5607.13123636047	5875.47440022117	6693.71100506568	5737.05998621269	alh-9
WBGene00000116	0.0289536218018109	0.937878821383907	0.993256572317467	996.41072787845	975.797469411889	589.181541481061	566.967138208156	442.157635126248	445.258578312441	alh-10
WBGene00000117	0.0273344672223721	0.724483713949386	0.94772013512622	4092.43436883535	4071.39963604479	3958.46571940196	3782.13487747754	3940.06437164855	3912.46776856279	alh-11
WBGene00000118	0.365822869310916	0.0203356183249967	0.133029184516991	1597.22875298316	1304.07780434842	1967.7620686279	1656.51252835906	1901.74082333096	1281.57034279494	alh-12
WBGene00000120	-0.266131913837819	0.13651277774314	0.509492042331414	2458.06076113165	2965.37525690601	2855.18417800911	3372.54651784673	2022.11881823444	2484.73645766964	aly-1
WBGene00000121	-0.0147103445384993	0.883508943272238	0.981476674918943	23841.4250023778	24755.7737976655	24234.6531398582	22313.4860549608	25058.3001121679	26813.277995289	aly-2
WBGene00000122	-0.118944230847649	0.0804974272109773	0.363051407430327	17224.0691339138	19478.8708931072	17989.3288001589	18921.771608954	17227.9430398405	18546.9556935754	aly-3
WBGene00000123	0.13221436499024	0.406597681073017	0.829445074664684	15662.1279929151	11973.6408665555	16790.1097334276	17817.0936439399	16819.3523456008	15166.8623121253	ama-1
WBGene00000133	0.28739885889781	0.526174885934411	0.887010766165978	165.294603506397	189.009889811941	248.186206853969	245.147712783953	197.929203158608	66.7887867468661	amt-1
WBGene00000134	-0.238942080577538	0.661350076595779	0.932729418496936	20.4296700962963	31.6523738919519	15.6419878269308	33.2916646990554	38.1968637674507	22.262928915622	amt-2
WBGene00000135	0.00710352981024851	0.986976378745065	0.997804552105657	64.0748743929292	46.1220305282728	28.1555780884755	41.3623712927658	43.9842673685796	48.3976715557001	amt-3
WBGene00000136	0.234470162482529	0.509382406170737	0.879827253262428	364.948197629293	630.334417219728	893.678904511981	490.295425567907	487.299383215053	362.982536667751	amt-4
WBGene00000137	-0.0493563713170453	0.712811984363366	0.946945282374717	1727.23574450505	1609.7493007907	1830.11257575091	2102.41906766156	1870.48884388486	1904.93235243236	amx-1
WBGene00000138	0.071843215978657	0.757245729981122	0.954739118239958	359.376469421212	340.036930953541	324.310547611699	362.172958392754	292.842622217122	227.46905631179	amx-2
WBGene00000139	0.212730264123898	0.298512807039087	0.746235170013437	179.223924026599	152.835748221139	162.676673400081	165.449485171063	178.25203091477	130.67371320039	amx-3
WBGene00000140	-0.0482036596931518	0.782241360066529	0.961523124617559	4024.64500897037	4168.16546480018	2982.40567900148	3108.23087690272	3200.43419142428	3278.45827118312	anc-1
WBGene00000142	-0.0265016286644353	0.799039136855865	0.963418853407131	8884.12062778484	9016.40479150745	9231.90121545458	8736.53988769151	9521.43640457726	10395.8198501644	aos-1
WBGene00000143	0.000763181896749751	0.994324345092083	0.999482311077234	6582.06825647946	6578.26764828738	6704.15598262255	6667.412484729	7508.57743210463	7536.48541465362	apc-2
WBGene00000144	-0.0856073266845721	0.351026987327455	0.79345946943934	2336.41136192188	2445.37197153823	2193.0066933357	2251.7271396452	2251.30000083914	2498.28780570524	apc-10
WBGene00000145	-0.102600592812756	0.249678710950831	0.691790009789903	3443.32803259394	3886.00716039193	3685.2523320249	3603.57049409169	3318.49722488731	3727.58866322002	apc-11
WBGene00000146	0.103483292183479	0.447148831045891	0.852809017380957	15091.9544729549	12460.1830709518	15589.8478675077	15579.4902408337	17106.4075642168	16440.6890274713	ape-1
WBGene00000147	0.00179643979570021	0.982833606335954	0.997123638375364	3132.23987430942	3026.87129761037	3278.5606485247	3285.78642196435	3188.85938422202	3275.55441088978	aph-1
WBGene00000148	-0.00209144915824343	0.986164537410863	0.997804552105657	4177.86753469259	3810.94581659101	4315.10304185598	4568.01993204009	4603.30082433792	4736.19613844081	aph-2
WBGene00000149	-0.0877503773277786	0.563089881610291	0.902370703223188	9410.64894344848	7792.81445219856	7931.53062744239	10713.8630031506	8234.31784368619	8675.7666030748	apl-1
WBGene00000150	-0.0335412154230607	0.824108666699313	0.970565995620277	1342.78649814747	1246.19917780314	1326.44056772373	1433.55925870781	1075.29958908975	1154.768443319	apm-1
WBGene00000151	0.00227991871039078	0.979123366859789	0.996826088672952	6500.34957609427	6430.85802130486	6641.58803131483	6094.39231657557	6303.64000234959	6889.89252266946	apn-1
WBGene00000155	0.0870691417063109	0.474701914057497	0.866871884274625	13925.60603473	12590.4099806787	13884.8711943723	13359.0370892391	16070.4623196147	15360.4529983481	app-1
WBGene00000156	0.105506528677108	0.453761417764334	0.856089733929655	12205.799261169	9630.46084501132	12395.7539532485	12619.5585975904	13265.8865345077	12947.3450945809	apr-1
WBGene00000157	-0.207614086475581	0.15702578754185	0.550162847514632	1153.34773907273	1285.08638001325	1391.09411740838	1455.75370184051	1265.12642720678	1658.10422749828	aps-2
WBGene00000158	0.00697856086572617	0.938227914884469	0.993256572317467	6782.65047197036	6747.38176022438	7323.57870056901	7455.31521593998	7479.64041409899	7278.04184854618	apg-1
WBGene00000159	-0.0399291709865341	0.696608163721407	0.942209459135588	3391.32523598518	3589.37919934735	3889.64097296347	3557.16393117786	3334.70195497047	3767.27475389569	aps-1
WBGene00000160	0.0157516099171432	0.902969279048274	0.985172795004139	8819.1171320239	7968.25903891395	9558.2973614432	10060.13576906	9963.59403970351	10004.7666639943	apb-1
WBGene00000161	0.0915794689942012	0.702524575952204	0.943498523893594	3194.45750596633	2268.1186777433	3839.58661191729	4447.96817145864	3892.6076621193	3538.83774415279	apa-2
WBGene00000162	-0.137057930939416	0.215056908513849	0.645219005319448	9254.64055362221	11157.9139736829	8821.03833520053	9045.24441490093	9046.86930928469	9621.45710527318	apd-3
WBGene00000163	-0.00803154913657878	0.904673351489591	0.985403570560565	11908.6404234047	11497.9509046365	11623.0397545981	11954.7341419335	11366.4606726172	11642.5438694392	apb-3
WBGene00000164	-0.133627745805652	0.481314899625944	0.869160530114689	1375.28824602794	1193.74667249647	1445.31967520841	1913.76630103358	1338.047712581	1455.80196039546	apm-3
WBGene00000165	-0.111046459229127	0.185069606148453	0.60015752368459	7512.54686722895	8572.36720348035	7524.83894394219	7642.95914424375	7296.75846030331	7905.27567190805	aps-3
WBGene00000166	-0.266712786332951	0.655424800220357	0.931829268112671	33.4303692484848	24.4175455737915	17.7275862038549	38.3358563201244	15.0472493629351	17.423161760052	apt-9
WBGene00000168	0.0713863477458582	0.561580173836988	0.901936941827927	8985.34035689831	8617.58488046885	8986.84340616599	8294.66870168586	10386.0745025859	10075.4272644656	apx-1
WBGene00000169	0.633496639049748	0.0130799848415575	0.0949207647112389	673.250491809764	320.141153078599	388.964097296347	292.563114022002	405.118252079023	333.943933734331	aqp-1
WBGene00000170	-0.981614881226615	1.52461874538743e-05	0.000331771202121262	7207.95905852053	14246.2813119977	9602.0949273586	15406.9788873932	4973.69465481017	13364.533023391	aqp-2
WBGene00000171	0.448191525458681	0.568482207976823	0.904630678407873	18.5724273602693	9.9478889374706	5.21399594231028	7.0618682694966	13.8897686427094	10.647487742254	aqp-3
WBGene00000172	0.191968657606569	0.409912753934156	0.832950664296106	421.594101078114	442.228880947557	485.944421823318	345.02270688112	331.039485984573	297.161703351999	aqp-4
WBGene00000174	-0.147655948006214	0.655840200842496	0.931829268112671	68.7179812329966	64.2091013236739	82.3811358885024	96.8484791245248	56.7165552910632	69.6926470402081	aqp-6
WBGene00000175	0.173827699653953	0.264844355121669	0.70986130451507	2240.7633610165	2307.91023349318	2212.81987791648	1910.73978606094	2119.3471987334	1607.77064908036	aqp-7
WBGene00000176	0.320562916562422	0.186401253687336	0.601780618156783	1034.484203967	811.205125173739	703.889452211887	589.161581340859	678.283702052307	535.278247406043	aqp-8
WBGene00000177	0.354286980650928	0.143518494510647	0.525300114673735	227.512235163299	157.35751591999	158.505476646232	147.290395335215	234.968586205833	181.007291618318	aqp-9
WBGene00000178	-0.0963539892311691	0.549226779305241	0.897041154941584	2215.69058408013	2126.1351719994	2386.96734238964	2712.76625381091	1870.48884388486	2083.03578375733	aqp-10
WBGene00000179	0.172307666385106	0.234177714753741	0.672644095661406	1405.93275117239	1292.32120833141	1451.57647033918	1257.01255197039	1193.36262255278	1046.35765903424	aqp-11
WBGene00000180	0.0367226191621312	0.821320648816689	0.970436838539728	852.474415836363	742.474256151215	897.85010126583	974.537821190531	773.197121110821	744.356188526667	arc-1
WBGene00000181	0.0551387653425104	0.509693008515779	0.879827253262428	8834.90369528013	8801.16864904217	9930.57667172415	9012.96158852609	9112.84571033756	9018.42211768915	ard-1
WBGene00000182	-0.0495359934157222	0.615302280587898	0.921333899932754	24278.8056667121	23564.7401857883	26050.1665269706	27080.247136871	23099.8427335459	25350.7003608757	arf-1.2
WBGene00000183	-0.040691263399109	0.700180305487228	0.942872494304963	18653.2174192865	18961.5806683587	21180.2943168528	21163.4103653571	20721.2198534819	22161.2938053551	arf-3
WBGene00000184	0.0322802413358768	0.736638326014872	0.9500628218021	3894.63801744848	3627.36204801769	4118.01399523666	4053.51238669105	4103.26915320039	4167.03952094578	arf-6
WBGene00000186	0.00639986753092577	0.955754130178085	0.994071664355646	4427.66668268821	4356.27100107235	4322.40263617522	4473.18912956399	5119.53722555862	4977.2165427882	ark-1
WBGene00000187	0.0361964832048738	0.677285522538033	0.937143089536074	3738.62962762222	3443.77827944437	3633.1123726018	3618.7030689549	3817.37141530462	3849.55079554038	arl-1
WBGene00000188	0.00662141137173924	0.973895925538041	0.995907651857117	203.368079594949	264.071233612856	251.314604419355	244.13887445974	278.952853574413	220.693382293992	arl-3
WBGene00000189	-0.0142114501945453	0.891350843258087	0.982732034536853	2147.90122421515	2351.31920340214	2379.66774807041	2092.33068441942	2121.66216017385	2270.81874939345	arl-5
WBGene00000190	0.309839296559562	0.435778037082071	0.846112670975172	141.150447938047	114.852899550797	132.435496934681	90.795449179242	64.8189203326436	67.7567401779801	arf-1.1
WBGene00000191	0.339148906587382	0.439241004335384	0.848389712387332	263.728468515825	306.575849982049	294.0693711463	180.58206003427	173.622108033867	90.9876225247162	arl-7
WBGene00000192	-0.0124843865117651	0.914246200067098	0.989291456187322	10398.7020790148	10555.6145161961	11185.064095444	10679.5625001273	11954.4608784918	12593.0741387932	arl-8
WBGene00000193	-0.930991526355863	0.0767200768834523	0.352284261941917	17.6438059922559	30.7480203521819	29.1983772769375	52.4595928591176	13.8897686427094	32.9104166578761	arl-6
WBGene00000195	-0.00881368288465655	0.94860777708633	0.993405420667956	1330.7144203633	1282.37331939394	1513.10162245844	1572.77894744931	1297.5358873731	1312.54485259059	arr-1
WBGene00000196	-0.140466915776701	0.0702018476611419	0.331135691854998	2813.72274508081	3175.18527813266	2760.28945185906	2964.97583486436	2774.48128638119	3061.63670261359	aars-1
WBGene00000197	-0.0216883729139848	0.854614039492065	0.976577270774241	22457.7791640377	22877.4314955631	23379.5578053193	24367.4808830601	27096.6236604855	26791.9830198045	aars-2
WBGene00000198	0.0902703122517056	0.286319101883582	0.734542917362469	9085.63146464376	8586.83686011667	10034.8565905704	8952.43128907326	9463.56236856597	9310.74405388558	art-1
WBGene00000199	-0.0767945466798747	0.291518671843087	0.740590410117653	5550.36991661649	6149.60407043637	5870.95943104137	6107.50721479034	5950.60838268073	6062.29233906699	arx-1
WBGene00000200	0.00041906887142236	0.996895073641763	0.999482311077234	9442.22206996094	9091.46613530836	9900.33549525875	9981.44637977134	10601.3659165479	10861.4054505302	arx-2
WBGene00000201	-0.0403534940023592	0.673474772660848	0.935790198552834	6840.2249967872	7221.26301506389	7572.80770661145	7574.35813819721	7752.80586407227	7997.23124786388	arx-3
WBGene00000202	0.183658755215058	0.166537615518299	0.56804661190385	4549.31608189798	3434.73474404667	4660.26957323692	4476.21564453663	4771.13552877066	4399.34834441314	exos-4.2
WBGene00000203	-0.115627174868966	0.21679501349134	0.647398265651842	3725.62892847003	4349.03617275419	3901.11176403655	3791.21442239546	3752.55249497198	4187.36654299917	arx-5
WBGene00000204	-0.0595618977296095	0.514076227317109	0.881688420838226	4406.3083912239	4585.97680017395	4811.47545556392	4839.3974412536	4738.72606860434	5118.53774373084	arx-6
WBGene00000205	-0.0656277048560709	0.463080516530172	0.859906834950285	3108.09571874107	3156.19385379749	3274.38945177085	3260.565463859	3117.09557956802	3525.28639611719	arx-7
WBGene00000206	-0.0531184886385881	0.557380399352943	0.900665835971814	15479.1895834165	16436.6255853207	15055.9346830152	14818.8261443765	15970.9189776753	16993.3904366374	asb-1
WBGene00000207	0.265439279797236	0.0382446046856108	0.215188381503742	11707.1295865458	8298.34808093002	11290.3868134787	10506.0423083625	10178.8854536655	8798.69668882628	asb-2
WBGene00000208	-0.033116088885228	0.694974908567226	0.941588442508067	4902.19220174309	4726.15159883831	4530.96247386763	4928.17521378441	4497.97007879738	4602.61856494708	asc-1
WBGene00000209	-0.149128441526721	0.128544012314566	0.490908072922253	10188.8336498438	12225.9555041514	10413.3926959821	10326.4690866525	9832.798718318	11196.3173376957	asg-1
WBGene00000210	0.138342108130193	0.336037077699616	0.780346525704916	3792.489666967	3826.3198267671	3897.98336647116	3186.92026619139	3260.62318887602	2936.77070999988	asg-2
WBGene00000211	0.313870590446462	0.183713390918997	0.598439796308527	755.897793562962	543.516477401803	887.422109381209	935.193126546193	1038.26020604252	678.535355210915	asm-1
WBGene00000212	0.678155527894886	0.0944039582338788	0.402613293362103	1131.98944760842	583.308033151685	379.578904600188	336.952000287409	538.228534904987	361.046629805523	asm-2
WBGene00000213	2.18079707791526	0.0893555771853634	0.388459668510732	648.1777148734	89.5310004372354	21.8987829577032	25.220958105345	622.724627481469	170.359803876064	asm-3
WBGene00000214	0.4824784566318	0.0130863604694374	0.0949237868477542	91936.3012974373	63688.1936847663	104051.545823932	75363.2493337435	70512.5679954342	51696.4568489366	asp-1
WBGene00000215	0.235978632146804	0.292367833392551	0.740590410117653	25313.2898706791	25311.0468710843	35810.7669309754	27265.8733885264	22141.4486971989	18124.9279976097	asp-2
WBGene00000216	0.398787049635795	0.0326909908007034	0.19038876118865	72396.2504716979	47908.1287693187	74503.83081886	59661.6896556799	51973.1992995779	43276.2299516759	asp-3
WBGene00000217	0.365006524303281	0.00585404696840677	0.0500263487981499	31521.1237158491	23818.8635304637	32762.6649031009	27991.2281436361	39214.2893205292	28551.7223575697	asp-4
WBGene00000218	0.282461318022142	0.023018583495981	0.146723896161457	28092.6536251434	22681.186777433	32219.3665259121	26390.2017231088	26460.0092643613	22272.6084499332	asp-5
WBGene00000219	0.222523270882151	0.249668131850405	0.691790009789903	54826.7341888831	43499.4052629396	64672.3200700398	57386.7592345778	44507.4486541217	39679.3150016563	asp-6
WBGene00000220	-1.53202280598623	8.45017697151756e-11	8.19982143881966e-09	650.034957609427	2474.31128481087	944.776064746622	1723.09585775717	553.275784267923	2015.27904357935	atf-2
WBGene00000221	0.270127591178102	0.170906051703316	0.574581632022914	4402.59390575185	3426.59556218874	5058.61886322943	4412.65883011116	3556.93825325382	2957.09773205328	atf-5
WBGene00000222	0.00992809143604158	0.954981371357025	0.993817446846837	1276.85438101852	981.22359065051	1254.48742371985	1479.96582162164	1159.79568166623	1206.06997516805	atf-6
WBGene00000223	0.0268707872012636	0.811613429118556	0.967293305660871	21307.217289069	21897.1122584523	25512.0821457242	25160.4278058922	24253.851011611	22703.3477267789	atf-7
WBGene00000224	-0.252569248548535	0.00952423042218892	0.0742228309173421	1645.51706411986	1988.67343395435	1664.30750478544	2084.25997782571	1637.83521911948	1821.68835735655	atgp-1
WBGene00000225	-0.340420895142553	0.0161414623420771	0.1113544190762	662.107035393602	936.005913662007	622.551115511847	801.017629425757	766.252236789466	857.606739967006	atgp-2
WBGene00000226	0.0429324324244748	0.724990449847127	0.94772013512622	10999.5201041195	9331.11982334743	10487.4314383629	11665.1975428842	11770.421443976	11286.3370067893	atl-1
WBGene00000227	0.0766764377233088	0.524730564589641	0.886679696491544	5300.57076862087	4400.58432452109	5394.40020191421	5661.60067548785	5271.1671999082	5078.85165305517	atm-1
WBGene00000228	0.408036070776887	0.0506012641985224	0.264531518680099	6384.27190509259	4213.38314178869	7493.55496828833	7159.72558694534	7709.97907742392	4896.87640800573	atn-1
WBGene00000229	0.0333719612749939	0.713721854420143	0.94702661256714	112057.669099553	106966.936684002	111756.789027478	109913.944261418	121632.704004206	120666.042676103	atp-2
WBGene00000230	0.017892789615298	0.837086006786059	0.97420493914628	24167.3711025505	23497.8180238453	25767.5679468974	24156.6336732994	22393.7794942082	23784.5517093332	atp-3
WBGene00000231	0.088601636700669	0.518536407153191	0.8836717151219	18871.4434407697	16231.3373317929	19887.2233231599	20995.9432035376	22303.4959980305	20197.3162936248	atx-2
WBGene00000232	-0.258698486592397	0.236550891001455	0.675999128590271	182.938409498653	217.044849544813	138.692292065453	181.590898358484	158.574858670932	176.167524462748	avr-14
WBGene00000233	0.404628486064289	0.227154550567505	0.662821915367246	242.370177051515	174.540233175621	119.921906673136	120.051760581442	230.33866332493	152.936642116012	avr-15
WBGene00000235	-0.0303433357727621	0.7515345358161	0.954376390863148	7819.92054004141	7671.63107786938	7702.11480598074	8239.1825938541	7113.87650650764	7208.34920150597	baf-1
WBGene00000236	0.015597425498985	0.904059887729881	0.985172795004139	5893.03120141346	6408.24918281061	6995.09695620347	6306.24836466046	7389.35691792138	7342.89472843082	bag-1
WBGene00000237	-0.0974197983192206	0.503944965812386	0.877599113712084	1170.99154506498	1050.8588132128	1192.96227160059	1409.34713892668	1094.97676133359	1241.88425211926	bam-2
WBGene00000238	-0.315886499694343	0.15040470423934	0.539126516810386	408.593401925926	488.35091147583	400.434888369429	575.037844801866	334.51192814525	361.046629805523	bar-1
WBGene00000239	0.460355595087488	0.0090824138011798	0.0719583187193755	769.827114083164	594.160275628926	1055.3127787236	752.593389863495	902.834961776108	635.945404241899	bas-1
WBGene00000240	0.0305800283129513	0.824275023731407	0.970565995620277	1164.49119548889	1339.34759239945	1358.76734256606	1204.55295911128	1177.15789246962	1078.300122261	pah-1
WBGene00000241	-1.27796504097079	0.01004200924623	0.0773123080150783	26.0013983043771	83.2005256588451	38.583569973096	51.4507545349038	13.8897686427094	56.1412990046121	bbs-1
WBGene00000242	-1.66641051237653	2.40309842605958e-05	0.000487009603418614	28.7872624084175	98.574535834936	27.1127789000134	58.5126228044004	20.834652964064	87.1158088002602	bbs-2
WBGene00000244	-1.0289481726219	0.0157072912051105	0.109067760072452	27.858641040404	56.9742730055135	19.8131845807791	59.5214611286142	43.9842673685796	69.6926470402081	bbs-8
WBGene00000245	0.0923469089316459	0.484797413748354	0.87067341326819	676.964977281818	693.639165003632	681.990669254184	597.23228793457	636.614396124179	580.772058668401	bca-1
WBGene00000246	-0.14045729809961	0.743635678865988	0.952127947021868	78.9328162811447	60.5916871645937	31.2839756538617	61.5391377770418	67.1338817730952	73.5644607646641	bcc-1
WBGene00000247	0.120249464359847	0.143101631635401	0.524135638151369	4173.22442785252	3688.85808872205	4234.80750434441	4089.83056636275	4224.80462882409	3844.71102838481	bec-1
WBGene00000248	0.00869555005877903	0.954572556472595	0.993725063655255	3220.4589042707	2684.12130603752	3384.92616574783	3803.32048228603	3445.82010411215	3503.99142063269	ben-1
WBGene00000249	-0.140922399913186	0.0761316235888917	0.350194935683341	4417.45184764006	5159.33694438816	4778.10588153314	4886.81284249165	4566.2614412907	5126.28137117975	bir-1
WBGene00000250	0.0547678328715463	0.590275713544094	0.912604965319995	3740.48687035825	3554.10941129632	3775.9758614211	3327.14879325711	3752.55249497198	3967.64111413629	bir-2
WBGene00000253	0.00513068673522377	0.967991560369691	0.995354506072618	706.680861058249	684.595629605932	703.889452211887	795.973437804688	784.771928313078	706.606004713221	bli-3
WBGene00000254	0.130088923348299	0.370239968088265	0.809992096096413	16465.3854762468	13115.8393872851	15527.2799162	15851.8765883714	18843.7861252757	17485.1107796433	bli-4
WBGene00000255	0.345285121944108	0.559106117987741	0.901052342515856	15.7865632562289	14.4696566363209	18.770385392317	10.088383242138	13.8897686427094	13.551348035596	bli-5
WBGene00000256	0.295939170156463	0.683925982833101	0.938401056870456	15.7865632562289	6.33047477839038	11.4707910730826	9.0795449179242	9.25984576180623	14.51930146671	bli-6
WBGene00000257	-0.0156944143747741	0.891414335734606	0.982732034536853	11649.5550617289	11464.489823665	13462.5375230451	13888.6772094514	12490.3744519564	12660.8308789711	bmk-1
WBGene00000259	-0.0222627089963338	0.846759345712305	0.975978468335648	3238.10271026296	3072.99332813865	3170.10953292465	3275.69803872221	3515.26894732569	3728.55661665113	bpl-1
WBGene00000262	-0.242628536556786	0.241900390983817	0.683439398364886	710.395346530302	810.300771633969	965.632048515863	1226.74740224398	825.283753520981	922.459619851644	bra-1
WBGene00000263	-0.0653874571933997	0.547016392195507	0.896111175305124	10875.0848408057	12149.9898068107	11139.1809311517	10186.2405595867	9890.67275432929	11048.2204627352	F23H11.5
WBGene00000264	0.0664665804753183	0.462597170671655	0.859632280454608	4302.30279800639	3976.44251436893	4498.63569902531	4180.62601554199	4479.45038727377	4525.18229045796	brc-1
WBGene00000265	0.0243936797689326	0.805278597391807	0.966107592533716	4604.10474261077	4336.37522319741	4899.07058739474	4896.90122573379	4972.53717408995	4999.47947170382	brd-1
WBGene00000266	-0.150431095415127	0.465249235274926	0.860943425850802	986.195892830302	1113.25920745694	1142.90791055441	1046.16534220971	687.543547814113	967.953431114002	bre-1
WBGene00000267	0.029833860980453	0.879390955608351	0.980376908168847	294.372973660269	308.384557061589	284.684178450141	316.775233803133	289.370180056445	225.533149449562	bre-2
WBGene00000268	0.122070568796992	0.247424732231019	0.688843840152743	5342.35873018148	4614.01175990682	5037.76287946019	4932.21056708127	5789.71856256935	5311.16047652253	bre-3
WBGene00000269	0.100064283089321	0.368806587984333	0.808498751356951	1381.78859560404	1200.07714727486	1244.05943183523	1143.01382133424	1290.59100305174	1311.57689915947	bre-4
WBGene00000270	-0.0354708005889157	0.71042869943207	0.946652530560285	1973.32040702862	2071.8739596132	1996.96044590484	1958.15518729899	2110.0873529716	2200.15814892213	bre-5
WBGene00000271	0.0379614464245944	0.643863095256878	0.927461674268982	7565.47828520572	7257.43715665469	7742.78397433076	7556.19904836136	8091.94771509842	7977.8721792416	brf-1
WBGene00000272	-1.15391369226581	9.1296029108006e-05	0.00153564355613667	73.3610880730639	193.531657510792	123.050304238523	216.900239705967	70.6063239337725	183.91115191166	bro-1
WBGene00000273	0.316675846680199	0.115751470889228	0.45733725174087	15106.8124148431	12055.0326851348	9469.65943042392	9413.47040323897	14013.6190797735	9515.95018128175	brp-1
WBGene00000274	0.113715585719338	0.267615354552489	0.712731145739273	7201.45870894444	6292.49192972004	7307.93671274208	7157.70791029691	7939.16026002862	7296.43296373734	btf-1
WBGene00000275	0.0182158070874984	0.84810680182111	0.976048930439163	16237.8732410835	14787.9890823199	16886.0472587661	17323.7717033994	16321.6356359037	16714.6198484766	bub-1
WBGene00000276	-0.0660277966051573	0.394490812301642	0.824666093960932	7319.39362268215	7297.22871240457	7245.36876143436	7746.86949163777	6830.29373005232	7355.4781230353	byn-1
WBGene00000277	0.270567682203765	0.120120970588735	0.469864508577884	3651.33921902895	2675.07777063982	2519.40283932433	2585.65262495997	2808.04822726774	2183.70294059319	cab-1
WBGene00000279	-0.0154367077026977	0.943546248820694	0.993256572317467	255.370876203703	257.740758834466	225.244624707804	243.130036135526	199.086683878834	186.815012205002	cah-1
WBGene00000280	-0.613952747324095	0.0553835722555968	0.284016078983204	41.787961560606	74.1569902611445	53.1827586115648	66.5833293981108	39.3543444876765	64.8528798846381	cah-2
WBGene00000281	0.380557572023229	0.0713409366583023	0.334724530200323	1405.93275117239	1196.45973311578	1372.32373201606	984.626204432669	1048.67753252456	758.875489993377	cah-3
WBGene00000282	0.00421594298988729	0.97061403242266	0.995514507302845	2218.47644818417	2503.25059808351	2731.09107458212	2402.04404995306	2391.35516798646	2413.10790376721	cah-4
WBGene00000283	0.33325741198984	0.0286650461370853	0.172791145192447	718.752938842424	642.995366776509	780.013792969617	611.356024473563	704.9057586175	494.624203299255	cah-5
WBGene00000284	-0.446415813934397	0.0926244407689954	0.397685907549684	99.362486377441	120.279020789417	99.0659229038953	171.502515116346	100.700822659643	116.15441173368	cah-6
WBGene00000285	-0.0558333041140353	0.839776200884802	0.974558873954103	292.515730924242	297.532314584348	203.345841750101	250.191904405022	203.716606759737	180.039338187204	cal-1
WBGene00000286	0.289120375730611	0.106526045476923	0.435146542188484	372.3771685734	283.062657948027	301.368965465534	310.72220385785	356.50406182954	249.731985227412	cal-2
WBGene00000287	0.68394375082673	0.351831387687694	0.794038279183519	73.3610880730639	42.5046163691926	10.4279918846206	22.1944431327036	54.4015938506116	21.294975484508	cal-3
WBGene00000288	-0.1459219207305	0.729765288395178	0.948493967601513	95.6480009053871	113.044192471257	57.353955365413	67.5921677223246	59.0315167315147	54.2053921423841	cal-4
WBGene00000289	-0.0215614198251609	0.909229053097465	0.987462302228781	7108.59657214309	5979.5856049596	8385.14827442339	9740.33402028424	7958.83743227246	8086.28296352637	cam-1
WBGene00000292	-0.0598278485429181	0.518798107227802	0.8836717151219	8313.01848645656	8582.31509241782	9031.68377126986	9048.27092987357	8935.75116014302	9761.81035278471	cap-1
WBGene00000293	0.0101314071031787	0.907733052132783	0.986865036373022	11514.904963367	11057.5307307685	12346.7423913907	12418.7997710719	11999.6026265807	12134.2642124451	cap-2
WBGene00000294	0.0881729136956977	0.545286683741646	0.895427256162846	5442.64983792693	4415.05398115741	5333.91784898341	5872.44788524853	6197.15177608882	5679.95073377696	cas-1
WBGene00000295	-0.473830382658866	0.328264763117877	0.774534977163736	49.2169325047138	56.9742730055135	22.9415821461652	42.3712096169796	25.4645758449671	36.7822303823321	cat-1
WBGene00000296	-0.448844641830116	0.384968687346541	0.81870907135469	25.0727769363636	32.556727431722	12.5135902615447	29.2563114022002	25.4645758449671	24.19883577785	cat-2
WBGene00000298	0.882290515114883	0.00836218102344551	0.0670700813305456	2855.51070664141	1484.94851230243	1798.82860009705	904.927976819779	1238.50437064158	807.273161549077	cat-4
WBGene00000301	-0.247689166396517	0.325905572621621	0.772232462255578	23037.2388976781	24634.5904233363	29261.9880274337	35509.0913356773	16518.4073583421	21565.0344917888	cav-1
WBGene00000302	-0.547647025710383	0.0631512253623098	0.31028492999378	103.076971849495	154.644455300679	83.4239350769644	97.8573174487386	94.9134190585139	158.744362702696	cav-2
WBGene00000366	0.058669219650868	0.717701637179213	0.94702661256714	24222.1597632633	19606.3847422148	27151.3624699865	29312.8063483562	25115.016667459	24522.1322238421	cbp-1
WBGene00000367	-0.276053086202403	0.140459832826366	0.518088947964533	520.956587455555	506.437982271231	400.434888369429	662.806779008467	465.307249530763	511.079411628193	cca-1
WBGene00000368	-0.348615854574564	0.0176479973504218	0.119369405433066	533.957286607744	641.186659696969	464.045638865615	709.213341922301	512.76395906002	573.996384650603	ccb-1
WBGene00000369	-0.0111910308175308	0.917165213935033	0.989659448482702	10855.5837920774	11118.1224179331	12786.8036489217	12287.6507889241	12122.2955829246	12636.6320431933	ccf-1
WBGene00000370	0.566772793396337	0.0172809035541586	0.117334830653961	7535.76240142929	4374.35807186776	4131.57038468666	3490.58060177975	6976.13630080077	4721.6768369741	ccg-1
WBGene00000371	-0.0432844511172663	0.630918660560052	0.925462030031671	14349.0573785441	14980.616386291	14541.8346831034	13918.9423591778	12896.6501847556	14162.126650629	cco-1
WBGene00000372	0.343611314970434	0.478701708947084	0.868712030015478	41.787961560606	83.2005256588451	125.135902615447	63.5568144254694	78.708688975353	46.4617646934721	cyp-13A7
WBGene00000373	0.546302354206256	0.110450854462757	0.445410547022091	513.527616511447	538.090356163183	1280.5574034314	614.382539446204	591.472648035373	481.072855263659	cyp-14A5
WBGene00000374	-0.098847318735612	0.613434329849721	0.920393412911427	785.613677339393	857.327155702012	738.301825431135	723.337078461295	552.118303547697	643.689031690811	cyp-31A1
WBGene00000375	0.0416564688509707	0.637132478848612	0.926330039008764	3723.771685734	3517.03091616574	3785.36105411726	3631.81796716968	3907.65491148223	3942.47432492733	cyp-44A1
WBGene00000376	0.143465674391402	0.397011013656557	0.825093374262816	22762.3669727461	16681.7053945984	23465.0673387732	24281.729625502	25852.3318862428	24293.6952140992	ccr-4
WBGene00000377	0.0100112913418102	0.947909976737297	0.993405420667956	32526.8206574077	30792.3336756306	36744.072204649	38481.1290388112	41640.3689101224	40869.8977219265	cct-1
WBGene00000378	-0.044166768233926	0.739935311309652	0.951278849187515	28937.6990700357	30474.0012296315	32691.7545582854	33708.3149269557	36679.4065432347	37181.027195951	cct-2
WBGene00000379	-0.0105658081901466	0.934636008057661	0.992944056197099	27863.2841472441	27722.0534081113	30814.7160190537	32009.4311889797	34313.5159510932	33942.2550154436	cct-4
WBGene00000380	-0.00741468352307904	0.949256927276967	0.993405420667956	34829.8016500811	34832.0809377834	40483.5500944739	40560.3448250158	40471.3133826944	40987.9880405224	cct-5
WBGene00000381	0.0091475885846762	0.950872776001276	0.993405420667956	26318.0581908697	23718.4802875492	28454.8614555641	29578.1308276244	31506.6252045457	32437.0874300613	cct-6
WBGene00000382	0.0315258986673647	0.801478977234648	0.964183870430534	7050.09342595824	6545.71092085566	7580.10730093068	7627.82656938054	8225.05799792439	8186.95012036223	cdc-6
WBGene00000383	0.0917853806087306	0.475310476346627	0.866871884274625	13913.5339569458	11506.0900864944	14368.7300178187	14993.3551744655	15137.5328591127	14244.4026922736	cdc-14
WBGene00000386	0.0688313069237793	0.638151272802304	0.926628224655232	16063.292423897	14424.4389593324	15304.1208898691	14783.516803029	18778.967204943	18601.1610857178	cdc-25.1
WBGene00000387	0.00037337357031924	0.998917596355676	0.999482311077234	5973.82126043063	4564.27231521947	8830.42352789668	9898.7216371858	7182.16786900096	7518.09429946245	cdc-25.2
WBGene00000388	0.129211267902106	0.250289561330845	0.69179691434406	4125.86473808383	3677.10149270504	3999.13488775198	3895.12476978948	4727.15126140208	4177.68700868803	cdc-25.3
WBGene00000389	0.150277445853034	0.890961302494338	0.982732034536853	23.2155342003367	13.5653030965508	2.08559837692411	3.0265149726414	6.94488432135468	12.583394604482	cdc-25.4
WBGene00000390	0.04230857402384	0.622841846858006	0.924553071333399	15635.1979732427	14513.9699597696	16301.0369140388	15933.5924926328	16334.3679238262	16428.1056328668	cdc-42
WBGene00000391	0.0109440191025865	0.963837693647431	0.995274936895368	975.052436414141	962.232166315338	923.920080977381	812.114850992109	576.425398672438	683.375122366485	cdd-1
WBGene00000392	-0.0915009399497068	0.490906595836854	0.872854365156572	2173.90262251953	2510.48542640167	2470.39127746661	2299.14254088325	2569.60719890123	2874.82169040858	cdd-2
WBGene00000393	0.121363636144818	0.395960139142422	0.825093374262816	1447.720712733	1256.14706674061	1593.39715997002	1534.44309112919	1726.96123457686	1592.28339418253	cdf-1
WBGene00000395	-0.742841408171701	0.00132602223056978	0.0149696726511311	635.177015721212	1244.3904707236	1099.11034463901	1704.93676792132	943.34678698401	1530.33437459124	cdh-3
WBGene00000396	-0.118791320584874	0.626328416451268	0.924678669262029	9150.63496040471	7715.04004777834	11931.7083143828	15305.0862166476	10002.9483841912	10733.6355976232	cdh-4
WBGene00000397	-1.19395499420297	2.59260599230355e-08	1.29055065160635e-06	263.728468515825	657.46502341283	358.722920830947	907.95449179242	343.771773907056	643.689031690811	cdh-5
WBGene00000399	0.438946412930495	0.54615971958987	0.895427256162846	9.28621368013467	5.42612123862033	14.5991886384688	11.0972215663518	11.5748072022578	9.67953431114002	cdh-7
WBGene00000401	-1.53772088327322	1.3545916351803e-11	1.53030426643879e-09	123.506641945791	366.263183606872	162.676673400081	377.305533255961	98.3858612191912	374.597977841119	cdh-9
WBGene00000402	0.492948162460995	0.174595585033132	0.581728655047839	44.5738256646464	30.7480203521819	42.7547667269443	36.3181796716968	52.0866324101601	31.9424632267621	cdh-10
WBGene00000403	-0.192935991000631	0.262896051668916	0.707615952523515	1952.89073693232	2354.03226402145	1509.97322489306	2065.09204966565	2266.34725020208	2128.52959501969	casy-1
WBGene00000405	-0.0336843009428461	0.742798982307965	0.951817632465898	17084.7759287118	17537.2238432209	18714.07423614	17665.7678953079	18509.2741971304	20387.0351661231	cdk-1
WBGene00000406	-0.146731200507049	0.34267699148969	0.785622020356833	714.109832002356	824.77042827029	900.978498831216	985.635042756883	761.622313908563	820.824509584673	cdk-4
WBGene00000407	-0.0465879894986808	0.565094698492428	0.902734354851047	4226.15584582929	4609.48999220797	4399.56977612141	4226.02374013161	4342.86766228712	4557.12475368472	cdk-5
WBGene00000408	0.0555907745948037	0.448551377777204	0.853785475091614	5510.43919779191	5355.58166251827	5706.19715926437	5281.26862725924	5679.7578941479	5619.93762104789	cdk-7
WBGene00000409	0.00426529988267443	0.96447094246431	0.995354506072618	6375.91431278047	6117.95169654442	6722.92636801487	6611.92637689725	6803.67167348713	7113.4897652568	cdk-8
WBGene00000410	-0.05505738816832	0.464834203745653	0.860943425850802	3140.59746662155	3370.52564272299	3317.1442184978	3277.71571537064	3206.22159502541	3390.74086919235	cdk-9
WBGene00000411	0.0730371204679084	0.496128966755476	0.873912589263739	24753.331185767	21655.6498633337	26456.8582104708	26376.0779865698	25814.1350224753	25190.9880447419	cdl-1
WBGene00000412	0.778168351513155	0.0204719481063628	0.133718406808932	526.528315663636	298.436668124118	470.302433996387	199.749988194332	233.811105485607	219.725428862878	cdr-1
WBGene00000413	0.148215105444959	0.406088727637105	0.829445074664684	5021.05573684882	3892.33763517032	6015.9085182376	5977.36707096676	5679.7578941479	5215.33308684224	cdt-1
WBGene00000414	-0.548376283946201	0.0135159190856937	0.0971821392489634	5768.59593809966	10520.344728145	5999.2237312222	6988.22307182899	4467.87558007151	6235.5560032364	cec-1
WBGene00000415	0.147388114152286	0.335644119047123	0.780346525704916	5172.42101983501	4093.10412099927	4727.0087212985	5296.40120212245	6082.56118478647	5040.13351581061	ced-1
WBGene00000416	0.0373160245669744	0.700168728771174	0.942872494304963	7530.19067322121	7125.40153984826	7678.13042464611	7187.97306002333	7929.90041426681	8233.4118850557	ced-2
WBGene00000417	0.15682085040671	0.310270578186765	0.75988623000261	16027.0761905444	12627.4884758093	16171.7298146696	15763.0988158406	19048.6602127557	17578.0343090303	ced-3
WBGene00000418	0.0141728609481122	0.906756891439718	0.986595967213589	3342.10830348047	3201.41153078599	3882.34137864423	3850.73588352407	3684.26113247866	3749.85159213564	ced-4
WBGene00000419	0.128674099385153	0.423609238994039	0.841023586644744	8908.26478335319	7217.64560090481	8873.17829462363	9486.10676258236	11030.7912637517	9649.52775477548	ced-5
WBGene00000420	0.0138638916541679	0.849768087968406	0.976328652773898	5112.98925228215	5030.91874174082	5261.96470497953	4993.74970485831	5088.28524611253	5290.83345446913	ced-6
WBGene00000421	0.148877372448868	0.373508581524887	0.811273659868161	15333.3960286384	10902.8862754678	13812.9180503684	14895.4978570168	16859.8641708087	15697.3007923758	ced-7
WBGene00000422	-0.0873503726307504	0.624957824172912	0.924590888893061	617.533209728956	580.594972532375	731.002231111901	832.291617476385	672.496298451178	734.676654215527	ced-8
WBGene00000423	-0.000314329244434929	0.99731296462821	0.999482311077234	8614.82043106093	8277.54794951531	9139.09208768145	8959.49315734276	9063.07403936785	9585.64282832196	ced-9
WBGene00000424	0.0742961186299986	0.613320625424427	0.920393412911427	3499.04531467474	2877.65296354831	3894.85496890578	3969.7788057813	3622.91465430669	3617.24197207302	ced-10
WBGene00000425	-0.272720053329038	0.407204123639343	0.829563177573998	777.256085027272	718.961064117194	1144.99350893134	1462.81557011001	585.685244434244	848.895159086979	ced-11
WBGene00000426	-0.0162242817612189	0.855974381113072	0.976577270774241	7245.10391324107	7050.34019604735	7602.00608388838	7643.96798256796	7630.11290772834	8036.91733853956	ced-12
WBGene00000428	-1.01813074813849	0.104941039064549	0.430211644844522	13.929320520202	24.4175455737915	6.25679513077233	16.1414131874208	12.7322879224836	26.134742640078	ceh-1
WBGene00000429	-1.54104174209628	9.33338387374356e-05	0.00156826446967153	39.9307188245791	151.027041141599	52.1399594231028	107.945700690877	26.6220565651929	87.1158088002602	ceh-2
WBGene00000430	-0.717732673419373	0.0342217402403229	0.197578144359588	63.1462530249158	110.331131851947	106.36551722313	138.210850417291	55.5590745708374	121.962132320364	ceh-5
WBGene00000431	-0.750645643577822	0.0244040388344552	0.152883154274001	156.008389826262	286.680072107107	235.672616592425	348.049221853761	112.275629861901	213.917708276194	ceh-6
WBGene00000433	-1.16401687137007	0.00239846615240612	0.024427856356571	61.2890102888888	134.748677425738	77.1671399461921	125.095952202511	30.0944987258703	119.058272027022	ceh-8
WBGene00000435	-0.634396300947647	0.0304513282554472	0.180319408097033	121.649399209764	170.92281901654	138.692292065453	252.20958105345	105.330745540546	145.1930146671	ceh-10
WBGene00000437	-0.268952545886479	0.338137112291274	0.782052305667114	738.253987570706	900.736125610975	1007.34401605435	1171.26129441222	542.858457785891	686.278982659827	ceh-13
WBGene00000438	-0.650597943076225	0.0644155666115742	0.314168879533303	30.6445051444444	56.9742730055135	38.583569973096	52.4595928591176	42.8267866483538	65.8208333157521	ceh-14
WBGene00000439	-0.235357042919817	0.432595512487081	0.845764878067724	211.725671907071	224.279677862974	323.267748423237	358.137605095899	182.881953795673	263.283333263008	ceh-16
WBGene00000440	-1.3998430449413	0.0123235690627907	0.0905524178227651	15.7865632562289	41.6002628294225	15.6419878269308	33.2916646990554	6.94488432135468	27.102696071192	ceh-17
WBGene00000441	0.0920037904560129	0.738017306238581	0.950488866455923	263.728468515825	177.253293794931	155.377079080846	244.13887445974	232.653624765382	190.686825929458	ceh-18
WBGene00000442	0.095181867115975	0.834518061574884	0.97375614988089	63.1462530249158	53.3568588464332	53.1827586115648	37.3270179959106	26.6220565651929	43.5579044001301	ceh-19
WBGene00000443	-0.435190331989687	0.021862148768979	0.140988731878974	1864.67170697104	2264.50126358422	2394.26693670888	3257.53894888636	1750.11084898138	2603.79472969666	ceh-20
WBGene00000444	0.0323352013773523	0.836053731321267	0.973999845404554	2095.8984276064	1816.84626139804	2206.56308278571	2464.59202605431	2488.58354848543	2358.90251162482	ceh-21
WBGene00000445	-1.43901672225593	8.64543700252689e-06	0.000203116764031343	87.2904085932659	279.445243788947	101.151521280819	186.635089979553	54.4015938506116	193.5906862228	ceh-22
WBGene00000447	-1.52470323709649	0.0274210933135591	0.16696888203046	20.4296700962963	85.9135862781552	28.1555780884755	34.3005030232692	5.7874036011289	36.7822303823321	ceh-24
WBGene00000448	-0.829211074060765	0.00050296076335392	0.00657771921138308	364.948197629293	524.525053066632	468.216835619463	881.724695362861	349.559177508185	695.958516970967	pros-1
WBGene00000449	-0.494560116053587	0.078416801288631	0.357269020936182	761.469521771043	1087.03295480361	953.118458254319	1272.1451268336	501.189151857762	763.715257148947	ceh-27
WBGene00000451	-0.845255790866472	0.0290021356918498	0.174067452688574	152.293904354209	242.366748658375	159.548275834694	258.262610998733	62.5039588921921	173.263664169406	ceh-30
WBGene00000452	-0.959685807266167	0.00505368992285528	0.0447970098949147	48.2883111367003	108.522424772407	55.2683569884889	76.6717126402488	34.7244216067734	84.2119485069181	ceh-31
WBGene00000453	-0.375970709332125	0.254076800405684	0.696103497359341	1257.35333229023	1307.6952185075	2052.22880289332	2672.41272084236	1004.69326515598	1619.38609025372	ceh-32
WBGene00000454	0.0560938226015807	0.949554771516623	0.993405420667956	13.0006991521885	7.23482831816044	3.12839756538617	16.1414131874208	16.2047300831609	7.74362744891201	ceh-33
WBGene00000455	-0.879413922356969	0.0015432970383023	0.0170243618581145	342.661284796969	669.221619429841	453.617646980994	699.124958680163	225.708740444027	513.015318490421	ceh-34
WBGene00000457	0.114723062837333	0.790852017552441	0.963110228409239	426.237207918181	219.757910164123	673.648275746488	657.762587387398	282.42529573509	399.764767050083	ceh-36
WBGene00000458	-0.250033565105051	0.314781686131607	0.76343966637849	641.677365297306	582.403679611915	719.531440038818	964.449437948393	486.141902494827	651.432659139723	ceh-37
WBGene00000459	0.0367354527483053	0.789589408102144	0.963002795010501	11542.7636044074	9935.22798791382	11878.5255557713	12720.4424300118	13125.8313673603	12972.5118837898	ceh-38
WBGene00000460	0.0511662953590886	0.721587759081636	0.947641294609547	2957.65905712289	2715.77367992947	3178.45192643234	3452.24474545962	3654.16663375279	3280.39417804535	ceh-39
WBGene00000461	0.071180653545457	0.730073577081307	0.948493967601513	970.409329574073	820.24866057144	1078.25436086977	1188.41154592386	866.953059449109	767.587070873403	ceh-40
WBGene00000462	0.0753562926485459	0.638441229145765	0.92679580233873	959.265873157912	738.856841992135	952.075659065856	1009.84716253801	983.858612191912	999.895894340764	ceh-41
WBGene00000463	-0.134015577586206	0.692166185577723	0.94050287213747	1501.58075207778	1108.73743975809	2166.93671362415	2756.1463017521	1253.55162000452	1537.11004860903	ceh-43
WBGene00000464	-0.00635900271217068	0.947341950264985	0.993368695281136	9063.34455181144	8941.34344770653	9673.00527217402	10185.2317212625	10081.6570731665	9817.95165178932	ceh-44
WBGene00000465	0.0921986733638457	0.58196153493154	0.909042540740796	146796.465855569	135726.28360223	146461.146019496	130114.922865475	182188.622844258	180170.011900405	cpg-1
WBGene00000466	0.025194443885027	0.776805512289358	0.960097377813251	5433.3636242468	5190.98931828012	5566.46206801045	5504.22189691049	5829.07290705703	5841.598956773	cel-1
WBGene00000467	0.0370375010390945	0.701175489161342	0.943175914539111	5177.06412667508	4891.64829661623	5028.37768676403	4874.70678260108	5472.56884522749	5513.46274362535	cep-1
WBGene00000468	-0.926156105192712	0.00288915875925324	0.0282686792851013	105.862835953535	213.427435385733	154.334279892384	272.386347537726	86.8110540169335	174.23161760052	ces-1
WBGene00000469	-0.694843356199601	0.0264997052002624	0.162846217147749	946.265174005723	1390.89574416634	1527.70081109691	2419.19430146469	753.519948866982	1415.14791628867	ces-2
WBGene00000472	-0.00408173032244726	0.971442405894357	0.995514507302845	48405.31742907	42846.4620072257	50594.531025802	51246.9691934126	43459.9286023173	48772.2695335412	cey-1
WBGene00000473	-0.0680791097208112	0.489786807526861	0.872783762959545	135557.361438502	146653.587423271	141767.506872228	135225.697815942	144986.035015481	160836.110067334	cey-2
WBGene00000474	-0.0560793607814828	0.59034258491463	0.912604965319995	57312.6535910552	62973.754388348	59381.1569877833	55623.3098438521	61965.7303572871	67142.0897492227	cey-3
WBGene00000475	0.0888405234217289	0.181891045588096	0.595260026777849	53252.7209701003	48480.5845599931	53085.7782870379	48902.4289279397	50416.3877308743	50012.2178787982	cey-4
WBGene00000476	-0.708702367755087	0.0519134466632956	0.269558454530401	109.577321425589	128.418202647348	169.976267719315	246.156551108167	92.5984576180624	234.244730329588	cfi-1
WBGene00000477	0.506977329054945	0.137354186929224	0.511553622538135	82.6473017531986	73.2526367213744	66.7391480615715	47.4154012380486	91.4409768978366	48.3976715557001	cft-1
WBGene00000478	-0.364313338695887	0.24316432438754	0.685120560781648	935.121717589562	1065.32846984912	1634.06632832004	2079.21578620464	908.622365377237	1332.87187464398	cfz-2
WBGene00000479	0.0337505304823006	0.78032134696253	0.961384386709424	126757.745355206	121707.899382254	133953.812553082	126142.117544721	146321.767766622	149770.466442838	cgh-1
WBGene00000480	0.118518501304015	0.116892104501479	0.460660147492817	13980.3946954427	12332.6692218442	14073.6178474839	13124.9865980215	14291.4144526277	13548.4441753027	cgp-1
WBGene00000481	-0.550906485414747	0.123712294606888	0.479351286984461	57.574524816835	85.9135862781552	39.6263691615581	82.7247425855316	55.5590745708374	55.1733455734981	cha-1
WBGene00000482	0.0751750142948789	0.792577009279791	0.963356499420774	6649.85761634444	4441.28023381074	8536.35415675039	10509.0688233352	7277.08128805947	6373.00539045459	chd-3
WBGene00000484	-1.27413605639696	0.000287311044895686	0.00407200162492604	30.6445051444444	99.478889374706	41.7119675384822	71.6275210191798	30.0944987258703	76.4683210580061	che-2
WBGene00000485	-0.905045970807954	0.00029924539658807	0.00419602105831987	173.652195818518	279.445243788947	108.451115600054	295.589628994643	147.000051468674	229.404963174018	che-3
WBGene00000488	-1.10168876859057	0.0332217678126372	0.19278267428455	22.2869128323232	61.4960407043637	12.5135902615447	42.3712096169796	30.0944987258703	34.8463235201041	che-7
WBGene00000490	-1.6820733000724	9.85419763527621e-07	3.17106089156192e-05	68.7179812329966	174.540233175621	41.7119675384822	133.166658796222	34.7244216067734	160.680269564924	che-11
WBGene00000491	-1.21672543935658	0.000100863700668007	0.00167709591643078	53.8600393447811	113.044192471257	40.6691683500202	104.919185718235	37.0393830472249	89.0517156624881	che-12
WBGene00000492	-1.22727563710014	0.000184422651727506	0.00277400228457738	34.3589906164983	77.7744044202247	38.583569973096	100.88383242138	34.7244216067734	73.5644607646641	che-13
WBGene00000493	-0.951332827921351	0.000233560255831597	0.00338216483194683	86.3617872252525	161.87928361884	117.836308296212	196.723473221691	77.5512082551272	186.815012205002	che-14
WBGene00000496	0.138638115136085	0.399592625751409	0.826423128485354	34801.9430090407	29690.8310641907	34764.839344948	31530.2329849781	42988.8339491854	41020.8984571803	chs-1
WBGene00000497	-0.787989309354611	3.87453605799077e-09	2.50884084828191e-07	504.241402831313	878.127287116723	605.866328496454	993.705749350593	533.598612024084	966.017524251774	chs-2
WBGene00000498	0.0519547865578717	0.639757130885588	0.926842187884291	6603.42654794377	6506.82371864555	7580.10730093068	6706.75717937334	7399.77424440341	7605.21010826271	chk-1
WBGene00000499	0.104208882612408	0.381070081908144	0.817789946034157	899.83410560505	767.796155264777	857.180932915809	759.655258132991	791.716812634433	845.023345362524	chk-2
WBGene00000500	-0.0186723704844246	0.814570050431238	0.968627292710132	5836.38529796464	5977.77689788006	6136.8732240992	5936.004699674	6125.38797143482	6419.46715514806	chn-1
WBGene00000501	0.208517685612748	0.687124650232151	0.939167048905821	47.3596897686868	54.2612123862033	32.3267748423237	31.2739880506278	41.6693059281281	19.35906862228	cho-1
WBGene00000502	-0.0781649977822679	0.433869091117608	0.845764878067724	5286.64144810067	5685.67070453434	5554.99127693737	6188.21428072745	6157.79743160115	6070.0359665159	chp-1
WBGene00000503	0.0384331563503826	0.904082915383331	0.985172795004139	14972.1623164811	9943.36716977175	16589.8922892428	19681.426867087	8869.77475909015	9745.35514445577	cht-1
WBGene00000506	-0.0965974686334577	0.309673847553528	0.759053991275755	2178.54572935959	2340.4669609249	2207.60588197417	2383.88496011721	2411.0323402303	2541.84571010537	cic-1
WBGene00000507	0.0845433374801707	0.451551868472231	0.855162638103204	3970.78496962559	3405.79543077403	3809.34543545189	3724.63109299735	4179.66288073529	4148.64840575461	cit-1.1
WBGene00000508	-0.0336365767766813	0.827288902461672	0.971142792734719	2985.5176981633	2977.13185292302	3534.04644969791	3776.08184753225	2891.386839124	2880.62941099527	cit-1.2
WBGene00000509	0.0294576043246969	0.750711645160187	0.954356408280656	4933.76532825555	4609.48999220797	4986.66571922555	4798.03506996083	5101.01753403501	5310.19252309141	cka-1
WBGene00000510	-0.122364433168975	0.590128551979693	0.912604965319995	141.150447938047	151.931394681369	125.135902615447	141.237365389932	114.590591302352	121.962132320364	cka-2
WBGene00000511	0.0641743932721479	0.751904751339744	0.954376390863148	200.582215490909	201.670839368722	233.5870182155	230.015137920746	199.086683878834	174.23161760052	ckb-1
WBGene00000512	0.433975219468991	7.25579241011661e-05	0.00126452425930796	1415.21896485252	1069.85023754797	1573.58397538924	1134.94311474053	1384.34694139003	1032.80631099864	ckb-2
WBGene00000514	0.186671781297365	0.205577755101385	0.632296509629557	740.111230306733	675.552094208231	726.831034358053	681.974707168529	921.35465329972	739.516421371097	ckb-4
WBGene00000515	0.504357384095464	0.0162187378028825	0.11174233324486	660.249792657575	506.437982271231	958.332454196629	676.93051554746	769.724678950143	500.431923885939	ckc-1
WBGene00000516	-0.879174229755901	0.000850081359001412	0.010245193298052	780.041949131312	1590.75787645553	1117.88073003132	1866.35089979553	615.779743160115	1167.35183792349	cki-1
WBGene00000517	-0.0424594579323549	0.612665284399653	0.919889062836406	4434.16703226431	4525.38511300935	4219.16551651748	4398.53509357217	4607.93074721883	4732.32432471635	cki-2
WBGene00000518	-0.475755734715639	0.0350198556821135	0.200861858055361	198.724972754882	330.08904201607	207.517038503949	212.864886409112	189.826838117028	285.546262178631	ckk-1
WBGene00000519	-0.00554998730071632	0.950107537996899	0.993405420667956	5920.88984245387	5707.37518948882	5932.48458316063	5612.16759760137	5738.78941087941	6341.06292722782	cku-70
WBGene00000520	0.065386369406016	0.416804928678833	0.837236533281857	5939.46226981414	5509.32176427917	6087.86166224148	5581.90244787496	5908.9390767526	6050.67689789362	cku-80
WBGene00000521	-2.65715081466505	8.15978478469176e-16	2.5995442367071e-13	16.7151846242424	143.792212823439	29.1983772769375	140.228527065718	20.834652964064	135.51348035596	cky-1
WBGene00000522	0.0144879847961428	0.94178096444182	0.993256572317467	1842.38479413872	1777.95905918793	1600.69675428925	1781.60848056157	1377.40205706868	1213.81360261696	clc-1
WBGene00000523	-0.575751266178165	0.00701278140472448	0.0580974297128161	134.650098361953	229.705799101594	124.093103426985	188.652766627981	141.212647867545	177.135477893862	clc-2
WBGene00000524	0.00209768596409321	0.994562765351963	0.999482311077234	82.6473017531986	101.287596454246	96.9803245269711	74.6540359918212	68.291362493321	71.6285539024361	clc-3
WBGene00000526	-0.775345569141676	0.00428991957046366	0.03922739887366	126.292506049832	234.227566800444	202.303042561639	243.130036135526	123.850437064158	297.161703351999	clc-5
WBGene00000527	0.239816885329289	0.112817600496837	0.451288485006565	1993.75007712491	1512.9834720353	1488.07444193535	1583.87616901567	2019.80385679399	1562.276837818	cle-1
WBGene00000528	0.16526481609457	0.420362814487109	0.839934680376965	1230.42331261784	1090.65036896269	806.083772681169	822.203234234247	1136.64606726172	916.65189926496	clh-1
WBGene00000529	0.0736377168754864	0.857807056323664	0.976577270774241	75.2183308090908	44.3133234487327	39.6263691615581	72.6363593433936	75.2362468146757	63.8849264535241	clh-2
WBGene00000530	0.360104135983947	0.0216405112197063	0.139775046324661	2072.68289340606	1460.53096672864	1696.63427962776	1564.7082408556	2339.2685355763	1733.60459512518	clh-3
WBGene00000531	0.34244358324013	0.459602090734128	0.858265865558884	43.645204296633	37.0784951305723	30.2411764653996	29.2563114022002	34.7244216067734	19.35906862228	clh-4
WBGene00000532	0.0379679276082709	0.760718873147419	0.955118576925404	6434.41745896531	5927.13309965294	6874.13225034187	7168.80513186326	7532.88452722937	7203.5094343504	clh-5
WBGene00000533	0.031735075358561	0.826626118713911	0.971142792734719	4935.62257099158	4260.40952585673	4693.63914726771	5043.18278274479	5654.29331830293	5647.04031711909	clh-6
WBGene00000534	0.0353746136609478	0.670223177938951	0.935599829455653	11974.5725405337	12329.9561612249	12151.7389431483	11347.4134707568	11509.9882819252	11095.6501808598	cpi-2
WBGene00000535	-0.246973184345264	0.445335926547596	0.851734399567568	7158.74212601582	8982.94371053596	3637.28356935565	3959.69042253916	5988.80524644818	6976.04037803861	cpi-1
WBGene00000536	-0.118782450028668	0.254775319164056	0.696826246388091	1874.88654201919	1992.29084811343	1794.6574033432	1915.78397768201	1621.63048903632	1839.1115191166	clk-1
WBGene00000537	0.0301919135714662	0.726668106940055	0.948078980706704	4834.40284187811	4555.22877982177	4953.29614519476	4753.64618369543	4965.59228976859	5138.86476578423	clk-2
WBGene00000539	0.664314971771981	0.035254557718309	0.201930906111091	215.440157379124	143.792212823439	369.150912715568	199.749988194332	195.614241718157	149.064828391556	cln-3.1
WBGene00000540	0.114344504395542	0.421977558944661	0.840781054651878	1143.13290402458	954.092984457408	1134.56551704672	1121.82821652575	1295.22092593265	1224.46109035921	cln-3.2
WBGene00000541	0.423372111411262	0.252928457269837	0.695184430260034	70.5752239690235	88.6266468974654	141.82068963084	93.8219641518834	165.519742992286	98.7312499736282	cln-3.3
WBGene00000542	0.13096956938551	0.295194472145303	0.742624059416541	13587.5878567731	10845.0076489225	11357.1259615402	12262.4298308187	14100.4301337904	12549.516234393	clp-1
WBGene00000543	0.0663734999939543	0.606087664616114	0.917272545029597	3763.70240455858	3478.14371395563	3612.25638883256	3680.24220673194	4434.30863918496	4119.60980282119	clp-2
WBGene00000544	0.259653821499182	0.336262286001707	0.780346525704916	103.076971849495	88.6266468974654	80.2955375115783	79.6982276128902	108.803187701223	75.5003676268921	clp-3
WBGene00000545	0.260095887356461	0.173881928057358	0.580242322257704	2585.28188854949	1758.96763485276	1846.7973627663	2165.97588208703	2846.24509103519	2152.72843079754	clp-4
WBGene00000546	1.21604160488008	6.26860896350539e-06	0.000152412098677465	117.93491373771	51.5481517668931	105.322718034668	44.3888862654072	107.645706980997	46.4617646934721	clp-6
WBGene00000547	0.0592390890345663	0.508243212520935	0.879279639323213	7900.71059905858	7560.39559247766	8011.82616495397	7378.64350329973	8360.4832421908	8356.34197080718	clp-7
WBGene00000548	0.040951974729339	0.794618757832112	0.963356499420774	11909.5690447727	9953.31505870922	11497.9038519826	12996.8641308464	14122.4222674747	13529.0851066804	clr-1
WBGene00000549	-0.0177547377442001	0.908511489730016	0.987019473462653	6543.06615902289	6509.53677926485	8422.68904520802	8613.46161213742	7772.48303631611	7896.56409102803	cls-2
WBGene00000550	-0.000375523035189915	0.995521338544856	0.999482311077234	15564.6227492737	15525.9415707723	16287.4805245888	16220.1025767095	15923.462268146	16041.8922138524	clu-1
WBGene00000551	-0.0215031542934362	0.988309593172637	0.997987601739625	82.6473017531986	0	3.12839756538617	85.751257558173	18.5196915236125	20.327022053394	clx-1
WBGene00000552	0.00394680706280843	0.954009094708739	0.993554159504119	24757.045671239	24502.5548065299	23619.4016186656	23787.3988466372	24954.1268473476	24839.6209492475	cmd-1
WBGene00000553	-1.20076510222119	1.11170740941235e-06	3.53460824840906e-05	107.720078689562	302.958435822968	111.57951316544	225.979784623891	98.3858612191912	201.334313671712	cmk-1
WBGene00000554	-0.126539814123329	0.297826913993343	0.745804831478218	1628.80187949562	1819.55932201735	1567.32718025847	1549.5756659924	1394.76426787206	1643.58492603157	cnb-1
WBGene00000556	-0.568657913231304	0.133889355771483	0.503951689055756	676.036355913804	1538.30537114886	455.703245357918	640.612335875763	732.685295902918	585.611825823971	cnc-2
WBGene00000557	-0.226319029960185	0.446039371624504	0.851981709176501	331.517828380808	473.881254839509	227.330223084728	252.20958105345	361.133984710443	349.431188632155	cnc-3
WBGene00000558	-0.638424147252209	0.00356250345203143	0.0336578395536231	1286.14059469865	2698.59096267384	1190.87667322367	1729.14888770245	1393.60678715184	1596.15520790699	cnc-4
WBGene00000560	-0.979060073543581	0.074520126029667	0.345013727299147	447.595499382491	960.423459235798	96.9803245269711	409.588359630803	314.834755901412	324.264399423191	cnc-6
WBGene00000561	-0.562371486379151	0.0264967208562203	0.162846217147749	296.230216396296	507.342335811001	384.792900542498	481.215880649983	229.181182604704	356.206862649953	cnd-1
WBGene00000562	-0.0884348449752353	0.769409304617197	0.957867980714915	279.515031772054	393.393789799974	522.44239341949	490.295425567907	315.992236621638	304.905330800911	cng-1
WBGene00000564	0.0933849661002756	0.475367311767145	0.866871884274625	6604.35516931178	5523.7914209155	6352.73265611084	6667.412484729	7451.86087681357	6938.29019422516	cnk-1
WBGene00000565	0.0178375146431936	0.869487356185667	0.9781900457487	4181.58202016464	3897.76375640894	3902.15456322501	4095.88359630803	4539.63938472551	4473.88075860892	cnt-1
WBGene00000566	0.0233763767396254	0.891389987310849	0.982732034536853	6914.51470622828	5559.06120896653	7764.68275728846	8395.55253410724	6580.27789448356	6964.42493686524	cnt-2
WBGene00000567	0.0293140345419081	0.817506725676869	0.969897809839385	18039.3986950296	16281.0767764803	19254.2442157634	20696.3182212461	20632.0938380245	19783.032225108	cnx-1
WBGene00000583	-0.705283502824651	0.0166470114584354	0.114149911976504	62.2176316569023	104.905010613326	47.9687626692545	80.707065937104	61.3464781719663	93.8914828180582	cof-2
WBGene00000584	-0.898598976196794	0.00253603057196789	0.0255835535027717	96.5766222734006	220.662263703893	112.622312353902	169.484838467918	74.0787660944499	138.417340649302	cog-1
WBGene00000585	0.012934462471022	0.893437562868917	0.982841051610997	7320.32224405016	6922.82634693977	7328.79269651132	7410.92632967457	7896.33347338027	8009.81464246836	cogc-2
WBGene00000591	-0.0526335353493557	0.810986094388876	0.967292961251996	2547.20841246094	2064.63913129504	3087.72839703615	3710.50735645836	2944.63095225438	3123.58572220488	coh-1
WBGene00000592	-0.0137112978455446	0.881857013297105	0.981133248975914	3733.98652078215	3588.47484580758	3895.89776809424	4048.46819506998	3914.59979580359	4017.97469255422	coh-3
WBGene00000593	0.436707902416814	0.463282191667228	0.859906834950285	31.5731265124579	18.0870707954011	12.5135902615447	18.1590898358484	23.1496144045156	13.551348035596	col-2
WBGene00000594	-1.45862021065195	0.00321297099759445	0.0309990399882992	40.8593401925926	226.992738482284	63.6107504961854	116.016407284587	45.1417480888054	67.7567401779801	col-3
WBGene00000597	0.522015105914284	0.0458142299463071	0.245501804531719	14314.6983879276	12717.0194762465	21299.1734243375	13710.1128260655	13257.7841694661	7607.14601512494	col-8
WBGene00000599	-0.978583653381315	0.0641046554237469	0.31325344656856	99.362486377441	483.829143776979	242.972210911659	598.241126258783	282.42529573509	148.096874960442	col-10
WBGene00000601	-0.757306076310368	0.139964223548683	0.517231795559273	26.0013983043771	52.4525053066632	16.6847870153929	60.530299452828	48.6141902494827	40.6540441067881	col-12
WBGene00000603	-5.22380428311287	1.74608218466858e-16	6.78374222428923e-14	14.8579418882155	521.811992447322	19.8131845807791	948.308024760972	8.10236504158046	134.545526924846	col-14
WBGene00000606	-4.62310925346047	0.00116707426269707	0.0134032631077877	0	15.3740101760909	5.21399594231028	3.0265149726414	2.31496144045156	165.520036720494	col-17
WBGene00000608	0.302139361930078	0.227735883131742	0.663424448135612	6412.13054613299	7206.79335842757	11881.6539533367	7921.39852172676	7226.15213636954	5569.60404262997	col-19
WBGene00000609	0.633473340686959	0.0392574564673338	0.219414745287073	15111.4555216832	11582.9601373749	23771.650300181	15077.0887553752	13154.768385366	6885.05275551389	col-20
WBGene00000610	-2.75654679538655	0.00115252024402734	0.0132743998316063	6.50034957609427	57.8786265452835	3.12839756538617	27.2386347537726	4.62992288090312	11.615441173368	col-33
WBGene00000611	-0.444034422028116	0.0786960582705574	0.357952459220934	251.65639073165	400.628618118134	188.746653111632	269.359832565085	243.070951247414	259.411519538552	col-34
WBGene00000615	0.212210753227484	0.440540248110903	0.848773269263775	320.374371964646	392.489436260204	411.905679442512	240.103521162884	281.267815014864	241.9883577785	col-38
WBGene00000616	0.296346894935763	0.727914350053977	0.948229283775744	12.0720777841751	35.2697880510321	52.1399594231028	111.981053987732	160.889820111383	35.8142769512181	col-39
WBGene00000618	-4.53247718305346	0.00679871469760478	0.0566701865087109	1.85724273602693	2.71306061931016	0	2.0176766484276	1.15748072022578	65.8208333157521	col-41
WBGene00000620	0.849807940186595	0.029243234151342	0.175052790979604	239.584312947475	198.957778749412	180.404259603936	125.095952202511	468.779691691441	168.423897013836	col-43
WBGene00000622	0.819046253520003	0.0458206331139934	0.245501804531719	43.645204296633	34.3654345112621	62.5679513077233	22.1944431327036	45.1417480888054	29.0386029334201	col-45
WBGene00000623	-1.08911520282619	0.0368651506287488	0.208902520229577	13.0006991521885	25.3218991135615	12.5135902615447	25.220958105345	10.417326482032	26.134742640078	col-46
WBGene00000625	-3.34146246760481	6.50747901448131e-10	5.03192394279965e-08	43.645204296633	406.054739356755	28.1555780884755	737.460815000288	55.5590745708374	146.160968098214	col-48
WBGene00000627	2.7593653930207	0.142572228272033	0.522797657491992	48.2883111367003	4.52176769885027	2.08559837692411	0	0	2.90386029334201	col-50
WBGene00000629	1.19030609760194	0.168457422285555	0.570684449082648	12.0720777841751	11.7565960170107	14.5991886384688	2.0176766484276	16.2047300831609	4.83976715557001	col-52
WBGene00000630	-0.207591866794571	0.546573568135472	0.895624973442026	64.0748743929292	103.096303533786	82.3811358885024	58.5126228044004	62.5039588921921	79.3721813513481	col-53
WBGene00000631	-3.3318251767599	0.000121801675222702	0.00197172650876262	1.85724273602693	52.4525053066632	5.21399594231028	52.4595928591176	4.62992288090312	11.615441173368	col-54
WBGene00000633	-3.44821594396349	7.61599857312691e-05	0.00132007879511794	2.7858641040404	52.4525053066632	3.12839756538617	17.1502515116346	2.31496144045156	20.327022053394	col-56
WBGene00000634	-1.9959734055838	0.00474996787681942	0.0427228900676773	10.2148350481481	29.8436668124118	5.21399594231028	29.2563114022002	3.47244216067734	17.423161760052	col-58
WBGene00000636	0.602578216062514	0.215053133366683	0.645219005319448	26.0013983043771	21.7044849544813	36.4979715961719	26.2297964295588	32.4094601663218	14.51930146671	col-60
WBGene00000638	1.03387073320175	0.188378299133493	0.604366148418412	9.28621368013467	9.04353539770055	16.6847870153929	12.1060598905656	25.4645758449671	3.87181372445601	col-62
WBGene00000639	-0.0997724752950235	0.824276551356695	0.970565995620277	52.0027966087542	29.8436668124118	28.1555780884755	45.397724589621	34.7244216067734	48.3976715557001	col-63
WBGene00000640	0.0300415242638315	0.918871800695745	0.989659448482702	66.8607384969696	64.2091013236739	68.8247464384957	57.5037844801866	55.5590745708374	65.8208333157521	col-64
WBGene00000641	-3.68994973994385	1.13402707649159e-16	4.63177366703449e-14	27.858641040404	835.622670747531	41.7119675384822	546.79037172388	59.0315167315147	270.059007280806	col-65
WBGene00000644	-0.425673986129539	0.185048923660347	0.60015752368459	54.7886607127946	96.7658287553959	87.5951318308126	89.7866108550282	87.9685347371592	121.962132320364	col-68
WBGene00000645	-2.13582468687641	0.00120294717557324	0.01373601832237	5.5717282080808	46.1220305282728	7.29959431923439	21.1856048084898	8.10236504158046	24.19883577785	col-69
WBGene00000647	0.127475471631085	0.454832975781367	0.856126050509551	235.869827475421	202.575192908492	224.201825519342	206.811856463829	243.070951247414	234.244730329588	col-71
WBGene00000650	-4.48796436778785	4.82522501531165e-05	0.0008790154026666	53.8600393447811	3803.71098827285	14.5991886384688	1499.13374978171	211.818971801318	981.504779149598	col-74
WBGene00000651	-4.7563581829827	0.000625745829912653	0.00784842938951075	0.928621368013467	33.461080971492	1.04279918846206	8.0707065937104	0	13.551348035596	col-75
WBGene00000652	-0.588415951019223	0.000163282729541996	0.00250571348639157	1225.78020577778	2014.89968660768	1671.60709910467	2308.22208580117	1556.81156870367	2372.45385966042	col-76
WBGene00000653	-2.97865462122865	3.38090648585234e-06	9.00576244366923e-05	12.0720777841751	264.975587152626	42.7547667269443	195.714634897477	12.7322879224836	71.6285539024361	col-77
WBGene00000656	0.503345150701196	0.0567995798301053	0.289153246121364	5609.80168416936	5234.39828818908	10626.1237304283	7824.55004260223	9942.75938673944	5408.92377306504	col-80
WBGene00000657	0.635451557908017	0.0950119523215419	0.404064251929479	87.2904085932659	41.6002628294225	46.9259634807925	46.4065629138348	63.6614396124179	39.6860906756741	col-81
WBGene00000658	0.533133696963651	0.226675829083843	0.662546370757588	46.4310684006734	24.4175455737915	49.0115618577166	38.3358563201244	31.251979446096	25.166789208964	col-83
WBGene00000659	0.158698747936339	0.821141140480672	0.970436838539728	11.1434564161616	7.23482831816044	10.4279918846206	10.088383242138	16.2047300831609	16.455208328938	col-84
WBGene00000660	-1.06058994322125	0.131854337915554	0.498265358901365	18.5724273602693	32.556727431722	6.25679513077233	20.176766484276	8.10236504158046	16.455208328938	col-85
WBGene00000661	0.162390222781072	0.783746083269156	0.961523124617559	29.7158837764309	13.5653030965508	20.8559837692411	20.176766484276	12.7322879224836	23.230882346736	col-86
WBGene00000663	0.17112829590342	0.840421557872075	0.974952661520959	5.5717282080808	5.42612123862033	20.8559837692411	21.1856048084898	25.4645758449671	19.35906862228	col-88
WBGene00000664	-1.8361033358409	0.000851660390513942	0.0102540426005265	16.7151846242424	92.2440610565456	11.4707910730826	48.4242395622624	21.9921336842898	37.7501838134461	col-89
WBGene00000665	-2.75015700235032	0.00842091029358393	0.067507136419979	1.85724273602693	15.3740101760909	5.21399594231028	9.0795449179242	9.25984576180623	84.2119485069181	col-90
WBGene00000667	1.64604560772422	0.0765913400894342	0.351997534992671	8.35759231212121	5.42612123862033	10.4279918846206	9.0795449179242	35.8819023269992	2.90386029334201	col-92
WBGene00000668	1.16798072209555	0.168616460638823	0.571101765153265	1104.13080656801	715.343649958113	4789.57667260622	2139.74608565747	1698.02421657122	523.662806232675	col-93
WBGene00000669	0.0349678190221676	0.956846769334019	0.994202592664879	95.6480009053871	91.3397075167755	229.415821461652	263.306802619802	85.6535732967077	46.4617646934721	col-94
WBGene00000670	0.333911293421315	0.0643073615880358	0.313737201450482	31101.386857507	33742.3349223605	39744.2054698543	32623.8137284259	43789.8106075817	24582.1453365712	col-95
WBGene00000671	0.11207439866947	0.605011553951531	0.916958044043191	509.813131039394	566.125315896054	531.827586115648	439.853509357217	430.58282792399	356.206862649953	col-96
WBGene00000672	-2.42566195717975	6.15777767221179e-05	0.00109107052881715	29.7158837764309	365.358830067102	112.622312353902	918.042875034558	140.055167147319	231.340870036246	col-97
WBGene00000673	0.245102684507332	0.335955953521389	0.780346525704916	3116.4533110532	4165.45240418087	4862.57261579856	4361.20807557626	5263.06483486662	2645.41672723457	col-98
WBGene00000674	-0.141152805139641	0.751054071673003	0.954376390863148	970.409329574073	466.646426521348	1429.67768738148	1951.09331902949	761.622313908563	1069.58854138097	col-99
WBGene00000675	0.422631679588079	0.0223248546626236	0.143276635745742	26829.7285646451	28072.942581542	37815.0269711995	27555.4099875757	38112.3676748742	21033.6280581073	col-101
WBGene00000677	0.309776909057914	0.171765603085287	0.575711839529731	4435.09565363232	5025.49262050219	6161.90040462228	5745.33425639759	7703.03419310256	3991.83994991414	col-103
WBGene00000678	-3.04650104448758	2.06359544429933e-09	1.42298752520537e-07	29.7158837764309	325.56727431722	32.3267748423237	379.323209904389	34.7244216067734	93.8914828180582	col-104
WBGene00000679	-2.69983078251079	1.66628074905876e-05	0.000355793378709879	3.71448547205387	56.0699194657434	8.34239350769644	31.2739880506278	6.94488432135468	34.8463235201041	col-105
WBGene00000680	0.274650583390608	0.113544168057011	0.452500638724074	33671.8108041683	34175.5202679104	29496.6178448377	24570.2573862271	36868.0759006315	23948.1358391915	col-106
WBGene00000681	-2.01037740532653	8.02593199111747e-06	0.000189962957929436	87.2904085932659	1002.92807560499	257.571399550128	812.114850992109	197.929203158608	369.758210685549	col-107
WBGene00000683	-4.22960325736272	3.10213935919145e-13	5.49044198361784e-11	13.0006991521885	341.845638033081	14.5991886384688	540.737341778597	25.4645758449671	107.442830853654	col-109
WBGene00000685	-0.460753242445564	0.0405600128886572	0.224880071459597	213.582914643097	348.176112811471	286.769776827065	309.713365533637	186.35439595635	287.482169040858	col-111
WBGene00000687	-2.86086751911603	7.85382196216685e-07	2.58478367841644e-05	47.3596897686868	245.079809277685	29.1983772769375	411.60603627923	24.3070951247414	78.4042279202341	col-113
WBGene00000689	-3.5070845426434	0.000108629550511699	0.0017857173478853	6.50034957609427	74.1569902611445	8.34239350769644	76.6717126402488	0	20.327022053394	col-115
WBGene00000690	-0.0190771536140051	0.957445350549993	0.994337396590875	172.723574450505	159.16622299953	112.622312353902	104.919185718235	84.4960925764819	111.31464457811	col-116
WBGene00000691	-2.0083471840595	0.00423948346130105	0.038833083412918	7.42897094410774	94.9571216758558	10.4279918846206	41.3623712927658	23.1496144045156	27.102696071192	col-117
WBGene00000692	-0.136302734410041	0.633569467835603	0.925679461406083	494.955189151178	738.856841992135	626.722312265695	545.781533399666	395.858406317217	383.309558721145	col-118
WBGene00000693	0.398776530015178	0.0154922368832342	0.107998180005706	43810.4989001394	36981.7293018169	57269.4886311476	41721.5177361859	43793.2830497424	31183.5877367687	col-119
WBGene00000694	0.224560741105044	0.688797959458368	0.939254415734442	20.4296700962963	20.8001314147113	15.6419878269308	18.1590898358484	23.1496144045156	11.615441173368	col-120
WBGene00000695	-1.44800647893779	3.814466448403e-10	3.16461646128184e-08	512.598995143434	1787.00259458563	862.39492885812	1627.25621695686	496.559228976859	1691.98259758727	col-121
WBGene00000696	0.353051006530621	0.0301323118375061	0.178943302301368	46404.138381001	45147.1374124007	42980.0113516521	33342.1066152661	52682.7349810763	32737.1529937067	col-122
WBGene00000698	0.922785391223813	0.000108903352623565	0.00178837268447502	6139.11586393703	4357.17535461212	7876.2622704539	4157.42273408507	6598.79758600717	2358.90251162482	col-124
WBGene00000699	-1.61950287460796	0.0879737164997435	0.384473993369223	32.5017478804713	543.516477401803	79.2527383231162	537.710826805955	307.889871580057	207.142034258396	col-125
WBGene00000703	0.570572584600232	0.0798662715681284	0.3611098040899	112.36318552963	81.3918185793049	124.093103426985	86.7600958823868	89.126015457385	51.3015318490421	col-129
WBGene00000704	-1.83672492080474	8.95828575184014e-05	0.00151321880955527	24.1441555683501	122.992081408727	50.0543610461787	136.193173768863	19.6771722438382	76.4683210580061	col-130
WBGene00000705	-3.37952972262049	4.29499246525284e-05	0.00079767176596607	6.50034957609427	143.792212823439	4.17119675384822	18.1590898358484	10.417326482032	56.1412990046121	col-131
WBGene00000706	0.130439323959276	0.794186701857427	0.963356499420774	26.0013983043771	36.1741415908022	28.1555780884755	27.2386347537726	33.5669408865476	16.455208328938	col-132
WBGene00000708	1.41584405003429	7.8594039061048e-06	0.000186854395254244	1627.87325812761	521.811992447322	1417.16409711993	990.679234377952	2826.56791879135	688.214889522055	col-135
WBGene00000712	1.41284999409126	0.0125720512832427	0.0919468342014571	296.230216396296	64.2091013236739	90.7235293961988	67.5921677223246	74.0787660944499	41.6219975379021	col-139
WBGene00000713	0.285416559876934	0.0620018498957401	0.305483287036574	42111.1217966747	41431.1487174855	52665.5302140876	40598.680681336	43701.8420728445	31592.0640846988	col-140
WBGene00000714	0.470685959859809	0.511507845574336	0.880276790356989	14.8579418882155	8.13918185793049	8.34239350769644	11.0972215663518	12.7322879224836	6.77567401779801	col-141
WBGene00000715	0.389415491520976	0.0894710585185952	0.388545390169767	672.32187044175	485.637850856519	509.928803157945	369.234826662251	424.795424322861	372.662070978891	col-142
WBGene00000716	0.355530942809063	0.0997606098572162	0.418009344303368	18748.8654201919	21803.963843856	29519.5594269839	22581.8370492017	28827.057337223	15869.5965031141	col-143
WBGene00000717	-0.216840470128753	0.46793034445981	0.862392004646143	368.662683101346	598.682043327776	533.913184492572	722.328240137081	533.598612024084	347.495281769927	col-144
WBGene00000720	0.974854357402751	0.244426092664104	0.686176170053134	26.0013983043771	17.182717255631	102.194320469281	111.981053987732	171.307146593415	23.230882346736	col-147
WBGene00000722	0.379699205067893	0.719350842493003	0.947365370498846	4.64310684006734	21.7044849544813	32.3267748423237	8.0707065937104	6.94488432135468	3.87181372445601	col-149
WBGene00000723	0.410894125122132	0.647586382759907	0.928218202598624	89.1476513292929	30.7480203521819	10.4279918846206	41.3623712927658	13.8897686427094	13.551348035596	col-150
WBGene00000724	0.0828278100978036	0.894912143570453	0.983095669144766	22.2869128323232	20.8001314147113	10.4279918846206	11.0972215663518	18.5196915236125	16.455208328938	col-151
WBGene00000725	-0.959430441549514	0.128855819474555	0.491627388840765	13.0006991521885	24.4175455737915	30.2411764653996	44.3888862654072	34.7244216067734	82.2760416446901	col-152
WBGene00000726	0.2497772579285	0.452669279617898	0.85536489668426	90.0762726973063	115.757253090567	132.435496934681	92.8131258276696	103.015784100094	64.8528798846381	col-153
WBGene00000727	-1.00128145339718	0.104691201411772	0.430117274401104	15.7865632562289	37.0784951305723	8.34239350769644	46.4065629138348	32.4094601663218	29.0386029334201	col-154
WBGene00000728	-0.1769124099697	0.4993378955311	0.875782854237915	635.177015721212	1037.29351011625	826.93975645041	715.266371867584	583.370282993793	559.477083183893	col-155
WBGene00000730	-0.227172911635881	0.674169896327208	0.935974420549989	12.0720777841751	20.8001314147113	23.9843813346273	25.220958105345	20.834652964064	20.327022053394	col-157
WBGene00000731	0.198197197657593	0.595451180314582	0.912832559312317	172.723574450505	202.575192908492	107.408316411592	121.060598905656	240.755989806962	129.705759769276	col-158
WBGene00000732	0.346459706931432	0.305500355300289	0.752958881028379	182.938409498653	201.670839368722	358.722920830947	282.474730779864	268.535527092381	152.936642116012	col-159
WBGene00000733	0.47251048991538	0.186692766128068	0.602167898694044	4598.53301440269	4984.79671121254	10865.9675437746	7839.68261746544	6947.19928279513	3327.82389616994	col-160
WBGene00000735	0.0739153975349026	0.86191348325962	0.977134281029401	57.574524816835	76.8700508804547	77.1671399461921	63.5568144254694	49.7716709697085	34.8463235201041	col-162
WBGene00000738	-4.4831659685271	1.36921197654228e-08	7.41842774637482e-07	101.219729113468	4782.22151830405	45.8831642923304	1608.0882887968	202.559126039511	1424.82745059981	col-165
WBGene00000739	-0.114175641995157	0.585244586081053	0.910163883771593	1166.34843822491	1768.01117025046	1501.63083138536	1547.55798934397	1400.55167147319	1087.01170314102	col-166
WBGene00000740	-1.13283960902316	0.0663126100610928	0.320074240493341	43.645204296633	293.010546885498	113.665111542364	351.075736826402	171.307146593415	75.5003676268921	col-167
WBGene00000741	-0.297480097869006	0.673081217822293	0.935790198552834	14.8579418882155	56.0699194657434	41.7119675384822	62.5479761012556	52.0866324101601	14.51930146671	col-168
WBGene00000742	-0.345514889797173	0.722586245600529	0.947696070321329	3.71448547205387	60.5916871645937	27.1127789000134	46.4065629138348	61.3464781719663	9.67953431114002	col-169
WBGene00000745	-3.39009878069253	2.78047277031838e-06	7.63623288937956e-05	9.28621368013467	185.392475652861	7.29959431923439	31.2739880506278	10.417326482032	65.8208333157521	col-172
WBGene00000746	-1.19261624934772	0.138499509309087	0.514341162177716	7.42897094410774	20.8001314147113	3.12839756538617	10.088383242138	8.10236504158046	11.615441173368	col-173
WBGene00000747	-1.74445931503446	0.00695217384647348	0.0577390273425965	22.2869128323232	66.9221619429841	12.5135902615447	40.353532968552	5.7874036011289	30.0065563645341	col-174
WBGene00000749	0.184271480456945	0.727350125919256	0.948114112112292	42.7165829286195	45.2176769885027	25.0271805230893	18.1590898358484	47.456709529257	37.7501838134461	col-176
WBGene00000750	-1.30807976409288	0.0425430331963906	0.233115918742796	18.5724273602693	31.6523738919519	11.4707910730826	24.2121197811312	4.62992288090312	30.9745097956481	col-177
WBGene00000751	0.338623102677996	0.0114470092921908	0.0860091561392958	26787.9406030845	24600.224988825	32661.51338182	25359.1689557623	29356.0260263662	20267.008940665	col-178
WBGene00000752	0.239492926689011	0.528632575491246	0.888362558662876	1993.75007712491	2318.76247597042	3579.92961399024	2418.18546314048	1353.09496194394	1130.56960754115	col-179
WBGene00000753	-0.0901089349703978	0.893103756843376	0.982732034536853	14.8579418882155	32.556727431722	15.6419878269308	30.265149726414	41.6693059281281	13.551348035596	col-180
WBGene00000754	0.461474274604212	0.00282304070891975	0.0278096570515663	49842.8233067548	40739.3182595614	41302.1474574166	33480.3174656834	55103.0271670685	31990.8608983178	col-181
WBGene00000755	-5.3025981193859	7.83566512210991e-06	0.000186568474932868	0.928621368013467	88.6266468974654	0	70.618682694966	3.47244216067734	8.71158088002601	col-182
WBGene00000757	0.374604827443836	0.0171069324756533	0.116440238896191	21166.995462499	20174.3187651904	19961.2620655407	15618.8349354781	24315.1974897829	14682.8855965683	col-184
WBGene00000759	-0.622670669136286	0.261056628309786	0.704964759215206	23.2155342003367	50.6437982271231	20.8559837692411	18.1590898358484	20.834652964064	30.9745097956481	col-186
WBGene00000760	-0.548700050956818	0.231766825328209	0.669170520328628	33.4303692484848	35.2697880510321	17.7275862038549	33.2916646990554	26.6220565651929	45.4938112623581	col-187
WBGene00000761	-0.0199623634577929	0.883605421996281	0.981476674918943	2023.46596090134	2052.88253527802	1922.92170352403	1834.06807342069	1608.89820111383	1747.15594316077	coq-1
WBGene00000762	-0.0101827579273209	0.915511922616397	0.989318624705294	2102.39877718249	2158.69189943112	2000.08884347022	1934.95190584207	1945.72509069954	1997.8558818193	coq-2
WBGene00000763	-0.115622264922896	0.38715621879759	0.819650102424393	2122.82844727879	2527.6681436573	2049.10040532794	2063.07437301722	1902.89830405118	1991.0802078015	coq-3
WBGene00000764	-0.0572923391830165	0.671478087141685	0.935790198552834	1033.55558259899	1148.52899550797	1087.63955356592	955.369893030469	909.779846097463	1050.22947275869	coq-4
WBGene00000765	-0.0447710394291524	0.657430385411122	0.932203703618429	3846.34970631178	4388.82772850408	4366.20020209063	3940.5224943791	4129.89120976558	4400.31629784425	coq-5
WBGene00000766	0.024801857051197	0.761945426928016	0.955190795570066	3178.6709427101	2979.84491354233	3077.30040515153	2962.95815821593	3031.44200627132	3187.47064865841	coq-6
WBGene00000767	0.0677654509833999	0.4665889478064	0.861615505403217	8113.36489233366	8165.40811058383	9086.95212825835	8053.55634219877	7911.3807227432	7740.72358861867	coq-8
WBGene00000768	-0.387477965133516	0.0192073026063726	0.127693290157308	371.448547205387	495.58573979399	391.049695673271	512.48986870061	324.094601663218	414.284068516793	cor-1
WBGene00000770	0.0758317002860959	0.386962538615683	0.819650102424393	6202.26211696195	5937.08098859041	6209.86916729154	5682.78628029634	6567.54560656107	6386.55673849018	cpb-1
WBGene00000771	0.984303885935618	0.095463079037278	0.405393597969822	160.65149666633	31.6523738919519	66.7391480615715	89.7866108550282	69.4488432135468	29.0386029334201	cpb-2
WBGene00000772	0.126525867450518	0.300763856412438	0.748105476076472	12502.9580989333	10704.8328502581	11696.0356977904	11330.2632192452	13982.3671003274	12939.601467132	cpb-3
WBGene00000773	-0.0582997362117469	0.454938335928586	0.856126050509551	6953.51680368484	7365.9595814271	7367.37626648442	7325.1750721164	7332.64036263031	7853.97414005901	cpf-1
WBGene00000774	-0.00742705547349276	0.920486165573009	0.989901710195278	7473.54476977238	7596.56973406846	7843.93549561158	7417.98819794407	7248.14427005383	7668.12708128512	cpf-2
WBGene00000775	-0.0979927359740965	0.570518315513791	0.90569842104752	205.225322330976	225.184031402744	201.260243373177	214.882563057539	189.826838117028	198.43045337837	cpin-1
WBGene00000776	0.390862940087235	6.2338012451141e-05	0.00110208901257961	87441.7738762521	68586.172456161	87065.3898430739	70652.9831979893	86074.8962788699	59500.0974105777	cpl-1
WBGene00000777	-0.10344750577078	0.337970862536684	0.782052305667114	18693.1481381111	20681.6611010014	18086.3091246859	17614.3171407729	18938.6995443342	21563.0985849266	cpn-1
WBGene00000778	-0.961810419313476	5.05405336606222e-09	3.12038821969012e-07	286.944002716161	648.421488015129	382.707302165574	605.30299452828	304.41742941938	642.721078259697	cpn-2
WBGene00000779	0.152342190988311	0.187578785351879	0.603259130197876	9960.39279331245	8741.48131541735	9197.48884223533	8797.07018714434	8591.97938623596	7431.94644409331	cpn-3
WBGene00000780	0.385443834571212	0.125163177343969	0.483092864529219	1261.9964391303	936.005913662007	693.461460327267	687.018898789598	1144.7484323033	750.163909113351	cpn-4
WBGene00000781	0.113247867129161	0.756391280347923	0.954739118239958	13498.4402054438	12543.3835966107	10238.2024323205	8445.99445031793	5094.07264971365	5665.43143231025	cpr-1
WBGene00000782	-0.0500470053729593	0.940848237582539	0.993256572317467	9.28621368013467	21.7044849544813	15.6419878269308	11.0972215663518	17.3622108033867	10.647487742254	cpr-2
WBGene00000783	0.156833282042762	0.498970936205518	0.875518626109553	3036.59187340404	2538.52038613454	3543.43164239406	2971.02886480964	1978.13455086586	2168.21568569536	cpr-3
WBGene00000784	0.184147746658886	0.576260429055137	0.906972131468266	17303.0019501949	16395.0253224913	26796.8107459094	20882.9533112257	10827.0746569919	11067.5795313575	cpr-4
WBGene00000785	0.0348104199451542	0.958008133432489	0.994475983440845	27994.219760134	25420.4736493965	17023.6967516431	17053.4030325101	7472.69552977763	8765.7862721684	cpr-5
WBGene00000786	0.191036850670061	0.092118375590522	0.396367802480125	72252.3141596558	70667.9943047116	69022.8782843034	61945.6996217	74591.5300535099	56479.1147520709	cpr-6
WBGene00000787	0.0267784732273493	0.862735057462356	0.977598410150479	3902.06698839259	3856.16349357951	4178.49634816746	3615.67655398226	2978.19789314093	3384.93314860566	cps-6
WBGene00000788	0.103249016319625	0.603161427262155	0.916021255496645	34803.8002517767	43049.9415536739	34048.4363024746	28549.1157369263	35605.2644348652	25643.0222970721	cpz-1
WBGene00000789	0.229971798231487	0.291677722914279	0.740590410117653	5483.50917811952	4257.69646523742	3710.27951254799	3348.3343980656	3376.3712608986	3112.93823446263	cpz-2
WBGene00000792	-0.412917310431051	0.135421135068836	0.507205422266701	1266.63954597037	1396.32186540496	1905.19411732018	2716.80160710776	1262.81146576633	1791.68180099202	crb-1
WBGene00000793	0.363387891772768	0.0317866256880584	0.186424580480516	2753.36235615993	1843.07251405137	2970.9348879284	2767.24352331845	2953.89079801619	2136.2732224686	crh-1
WBGene00000794	0.00329886374462091	0.965076267086105	0.995354506072618	11295.7503205158	11117.2180643933	11204.8772800248	11045.7708118169	11667.4056598759	11926.1542247556	crn-1
WBGene00000795	-0.151778867437437	0.111984029368509	0.449431495039301	1423.57655716465	1684.81064459161	1471.38965491996	1652.4771750622	1473.47295684742	1514.84711969341	crn-2
WBGene00000796	0.0372197863930416	0.678299591731042	0.937143089536074	12621.821634039	11409.324257739	12260.1900587484	12169.6167049911	12810.9966114589	13154.4871288393	crn-3
WBGene00000797	0.141430950158139	0.376250131071831	0.813642185425359	1189.56397242525	1056.28493445142	1194.00507078905	1014.89135415908	1391.29182571139	1350.29503640403	crn-4
WBGene00000798	-0.182203968720225	0.0631906781907102	0.31028492999378	1985.39248481279	2331.4234255272	1940.64928972788	2064.08321134143	2015.17393391308	2344.38321015811	crn-5
WBGene00000799	0.381823866157149	0.236822684881401	0.67622284604524	585.031461848484	273.114769010557	640.278701715702	665.833293981108	496.559228976859	383.309558721145	crn-6
WBGene00000800	0.0330173355531331	0.623629830390356	0.924553071333399	18441.4917473794	18029.1921688558	17770.3409705819	17328.8158950204	18520.8490043327	18135.5754853519	cars-1
WBGene00000801	-0.0287705176547394	0.915487527158976	0.989318624705294	562.744549016161	610.438639344787	722.659837604204	554.86107831759	349.559177508185	503.335784179281	cars-2
WBGene00000802	-0.0441058947463883	0.721877671792939	0.947641294609547	90907.3888216784	89651.2794580249	102336.141158912	107889.205744721	85964.9356104484	90337.1578190076	crt-1
WBGene00000803	0.184841239233683	0.331862739790301	0.77701516831974	1910.1741540037	1363.76513797324	1774.84421876242	1916.79281600622	2316.11892117178	1998.82383525041	csb-1
WBGene00000804	-0.0976702915264437	0.257395329963685	0.700334336840343	6757.577695034	7343.35074293285	6750.03914691488	6717.85440093969	6774.73465548149	7641.02438521393	csc-1
WBGene00000812	0.163493380194276	0.231960769832354	0.669366504104995	5880.03050226127	4586.88115371372	6222.38275755308	6032.85317879852	6419.38807437217	5918.06727783101	csk-1
WBGene00000813	-0.0247836683893471	0.735730878425505	0.9500628218021	6940.51610453265	7169.714863297	6752.12474529181	6704.73950272491	6952.98668639626	7128.00906672351	csn-1
WBGene00000814	0.0110261640051899	0.896582167494405	0.983549552153945	8807.04505423972	8308.29596986749	8829.38072870822	9040.20022327986	9227.43630163991	9310.74405388558	csn-2
WBGene00000815	-0.0743956804230059	0.31691550738432	0.764754903366888	7000.87649345353	7619.17857256271	7192.1860028228	7248.50335947615	7322.22303614828	7784.2814930188	csn-3
WBGene00000816	0.111267148785396	0.38489491210257	0.81870907135469	6616.42724709595	5622.36595675043	7300.63711842285	6909.53368254032	7354.6324963146	7160.91948338138	csn-4
WBGene00000817	-0.0509892675982303	0.617897889517549	0.921638001357753	6454.84712906161	6708.49455801427	7057.66490751119	7048.75337128182	7245.82930861338	7746.53130920536	csn-5
WBGene00000818	-0.00259428967935452	0.970596943356218	0.995514507302845	6530.99408123871	6630.72015359404	6782.36592175721	6547.36072414756	6721.4905423511	6891.82842953169	csn-6
WBGene00000819	-0.188899302888548	0.556156213678921	0.900665835971814	78.9328162811447	103.096303533786	107.408316411592	80.707065937104	61.3464781719663	98.7312499736282	csp-1
WBGene00000820	2.33497087513384	0.00091132948928908	0.0108251807866411	154.151147090236	17.182717255631	40.6691683500202	20.176766484276	37.0393830472249	8.71158088002601	csp-2
WBGene00000821	-0.0164995773370782	0.977692047416955	0.996763080759008	22.2869128323232	18.0870707954011	14.5991886384688	24.2121197811312	16.2047300831609	11.615441173368	csp-3
WBGene00000822	0.682128327120353	1.71164644267498e-05	0.000363267010274175	9457.08001184915	4782.22151830405	7399.70304132674	6072.19787344286	7935.68781786794	4598.74675122262	csq-1
WBGene00000829	0.103057242949554	0.603744920174526	0.916437913039722	84334.6067788791	78813.5066374205	76956.4945101228	64369.9381147857	54182.829994489	57436.4206954426	ctb-1
WBGene00000830	0.523153963923568	0.0131638446092848	0.0953122185369536	598.960782368686	361.741415908022	731.002231111901	578.064359774507	659.764010528694	445.258578312441	ctl-1
WBGene00000831	0.263481811461481	0.0746336774593826	0.345291852527013	6971.1606096771	5687.47941161388	7086.86328478813	5977.36707096676	5612.6240123748	4723.61274383633	ctl-2
WBGene00000832	-0.401760620750367	0.00191277424755912	0.0203309983821832	1743.95092912929	2303.38846579433	1921.87890433557	2658.28898430336	1692.23681297009	2117.88210727744	ctn-1
WBGene00000833	0.126257881203323	0.0829040351422129	0.370324838973727	38165.4096039855	32732.1720184374	37366.6233201608	35197.3602934953	37386.6272632927	35528.7306890394	cts-1
WBGene00000834	0.198470631538424	0.126049331998158	0.485689358828898	7700.12838356767	6126.99523194212	7887.73306152699	7606.64096457205	8889.45193133399	7597.4664808138	cua-1
WBGene00000835	-0.097387269353271	0.674469602907708	0.935974420549989	3835.20624989562	4670.08167937256	3596.61440100563	3229.29147580837	2586.96940970462	2819.64834483509	cuc-1
WBGene00000836	0.0691320121608101	0.400216952443965	0.826748260339763	12541.9601963899	11308.9410148245	12542.7886388216	12380.4639147518	12983.4612387726	12597.9139059487	cul-1
WBGene00000837	0.0775802030624904	0.480715522540845	0.868866170265871	17200.8535997135	14893.798446473	17510.6839726548	17113.9333319629	18440.9828346371	18362.0765882326	cul-2
WBGene00000838	0.0860448353060816	0.468030775341268	0.862392004646143	18265.9823088249	16272.9375946224	18770.385392317	18224.6643269223	20908.7317301585	20091.8093696333	cul-3
WBGene00000839	0.0190096955369218	0.825849227532541	0.971142792734719	6973.94647378114	6349.46620272556	6894.98823411111	7033.62079641861	6968.03393575919	7182.21445886589	cul-4
WBGene00000840	-0.0190838004788083	0.847153574560918	0.975978468335648	6657.28658728855	6442.61461732187	6769.85233149566	6840.93267649378	7142.81352451328	7559.71629700035	cul-5
WBGene00000841	0.141887950137517	0.584066759607701	0.91010870014329	267.442953987879	244.175455737915	234.629817403962	300.633820615712	285.897737895768	169.39185044495	cul-6
WBGene00000843	-0.025422028106117	0.763390930369251	0.95588664800308	8263.80155395185	8831.91666939436	9066.09614448911	8596.31136062579	8933.43619870257	9300.09656614333	cup-2
WBGene00000845	-0.689205626058929	0.00371669642114494	0.0347436955941419	94.7193795373737	129.322556187118	92.8091277731229	150.316910307856	75.2362468146757	145.1930146671	cup-4
WBGene00000846	0.0571633674803	0.674168443988204	0.935974420549989	6519.85062482255	5764.34946249433	6390.27342689547	6530.21047263593	7579.1837560384	7398.06807400431	cup-5
WBGene00000853	-1.85646399829473	4.67377447640612e-09	2.91955112292836e-07	89.1476513292929	319.236799538829	67.7819472500336	177.555545061629	65.9764010528694	311.681004818709	cut-6
WBGene00000854	-0.0446923582996813	0.563549736685559	0.902370703223188	5136.20478648249	5336.59023818309	5107.63042508715	5205.60575294321	5389.23023337123	5581.21948380333	cux-7
WBGene00000857	-0.464644695573008	0.01832507997126	0.122925328484066	819.044046587878	1021.91949994016	992.744827415877	1362.94057601284	680.598663492758	1056.03719334538	cwn-1
WBGene00000858	-0.659747703112867	0.00654069406392536	0.0547774530726956	559.958684912121	795.831114997648	679.90507087726	941.246156491475	363.448946150895	797.593627237937	cwn-2
WBGene00000862	-0.136609499075844	0.81276036635111	0.967651119177111	24.1441555683501	18.0870707954011	10.4279918846206	19.1679281600622	18.5196915236125	21.294975484508	cwp-4
WBGene00000863	0.0502831019518136	0.742259441901021	0.951817632465898	8742.04155847878	7081.9925699393	9443.58945071237	10227.6029308795	9079.27876945101	9022.29393141361	cya-1
WBGene00000864	0.431803583286935	0.155413737692828	0.547645285094557	148.579418882155	117.565960170107	129.307099369295	88.7777725308144	100.700822659643	74.5324141957781	cya-2
WBGene00000865	0.0695294499451769	0.608330327551614	0.917499616905272	27251.3226657232	23436.321983141	28803.1563845104	28471.4351859619	31131.6014511926	31175.8441093198	cyb-1
WBGene00000866	0.0379973738642955	0.765562189233195	0.955992482933174	11405.3276419414	10825.1118710476	11179.8500995017	10904.533446427	13189.4928069728	13113.8330847325	cyb-2.1
WBGene00000867	0.0359863665975295	0.820442527680577	0.970436838539728	19019.0942382838	17948.7047038163	18577.4675424515	18038.0292369427	23373.0081835192	23479.6463785323	cyb-2.2
WBGene00000868	0.0785214570484263	0.608030417955826	0.917480261410587	52054.7994053629	44396.5239743915	56762.6882255551	57445.2718573822	63117.4236739117	60984.9379739066	cyb-3
WBGene00000869	0.102602387272721	0.261619253229978	0.705826663590004	21036.0598496091	18072.6011387648	21464.9784953029	20643.858628387	21390.2437097724	20789.7037934665	cyc-1
WBGene00000870	-0.0714908748185976	0.820369781392389	0.970436838539728	1804.31131805017	1329.39970346198	2517.3172409474	3054.76244571939	1533.66195429916	1769.4188720764	cyd-1
WBGene00000871	0.138417297017915	0.240556680180053	0.681456048121654	14632.2868957882	12268.4601205206	14903.6860014997	14049.0825030014	16301.9584636599	15326.5746282591	cye-1
WBGene00000872	0.0440264548796287	0.665130256906638	0.933906083039425	7037.09272680605	6120.66475716373	6138.95882247612	6846.98570643906	6949.51424423558	6554.01268207291	cyk-1
WBGene00000874	0.0174246749563607	0.860028610429156	0.976577270774241	8483.88481817104	8080.39887784544	8676.0892480043	9323.68379238394	9394.11352535243	8830.63915205304	cyk-3
WBGene00000875	0.0287776929617835	0.758905095398075	0.955118576925404	19656.1284967411	18297.7851701675	20839.2989822257	20741.7159458357	20798.771061737	21044.2755458495	cyk-4
WBGene00000876	-0.105573356795807	0.168200155629717	0.570176692706058	10657.7874406906	12301.0168479523	11222.6048662286	11445.2707882056	10807.3974847481	11421.8504871452	cyl-1
WBGene00000877	-0.175416956650537	0.134631896104212	0.505432824191374	7569.19277067777	9380.85926803478	7865.83427856928	7504.74829382646	7116.19146794809	8580.90716682563	cyn-1
WBGene00000878	0.959545574912965	0.00432260067514281	0.0394582843291403	478.240004526936	179.966354414241	211.688235257797	143.25504203836	267.378046372155	169.39185044495	cyn-2
WBGene00000879	-0.110429625492547	0.261005823951706	0.704964759215206	14423.3470879852	17023.5510326315	16311.4649059235	15563.3488276463	14159.461650522	15878.3080839941	cyn-3
WBGene00000880	-0.0102708295143901	0.899395790907973	0.983945069515795	6556.99547954309	6492.35406200922	6754.21034366873	6805.62333514629	6972.66385864009	7129.94497358574	cyn-4
WBGene00000881	-0.151353913583591	0.187262745424249	0.602850631109285	26178.7649856677	27763.6536709407	28224.402834914	30465.9085529325	22816.2599570906	27533.4353480378	cyn-5
WBGene00000882	-0.473776781168299	0.0625590229482155	0.307847598561052	2630.78433558215	3805.51969535239	2338.99857972039	2988.17911632128	1541.76431934074	2250.49172734005	cyn-6
WBGene00000883	-0.0632651110793767	0.565331476928912	0.902954486714193	98410.6494752272	114786.881742394	104396.712355313	92721.3215401661	98435.632890161	107237.624726258	cyn-7
WBGene00000884	0.0463309611264095	0.798674488753264	0.963356499420774	2595.49672359764	2105.33504058469	2855.18417800911	3265.60965548007	2575.39460250236	2402.46041602495	cyn-8
WBGene00000885	-0.035855616369769	0.700317516788048	0.942892209020102	3564.9774318037	3884.19845331239	3832.28701759805	3488.56292513132	3546.52092677179	3845.67898181593	cyn-9
WBGene00000886	-0.0890542431850514	0.335525272401753	0.780346525704916	3838.92073536767	4265.83564709535	3993.92089180967	3811.39118887974	3826.63126106643	4323.84797678625	cyn-10
WBGene00000887	-0.0505518552176428	0.60716591339914	0.917480261410587	3674.55475322929	4053.31256524939	3766.59066872494	3500.66898502189	3488.6468907605	3765.33884703347	cyn-11
WBGene00000888	-0.0609231800058148	0.521979911769943	0.885668894263971	3718.19995752592	4123.85214135145	3912.58255510963	3658.04776359924	3547.67840749201	3878.5893984738	cyn-12
WBGene00000889	-0.0223389021689782	0.803144765589194	0.964948934309117	7801.34811268114	8290.20889907209	8426.86024196187	7871.96544384028	7397.45928296296	7832.6791645745	cyn-13
WBGene00000890	-0.0246385037222628	0.770321295010436	0.958029974095974	4606.89060671481	4468.41084000384	4514.27768685224	4685.04517764889	4756.08827940773	4962.69724132149	sig-7
WBGene00000891	0.0372605736565143	0.716845321811646	0.94702661256714	5727.73659790707	5477.66939038722	6338.13346747237	6105.48953814192	6327.94709747434	6341.06292722782	cyn-15
WBGene00000892	0.248358105361395	0.0851213191363787	0.376742843157371	3800.84725927912	2831.53093302004	4134.69878225205	3785.16139245018	4278.04874195448	3665.63964362872	cyn-16
WBGene00000893	-2.82011569797183	2.31384945228501e-12	3.12350067164813e-10	54.7886607127946	560.699194657434	39.6263691615581	213.873724733326	57.874036011289	300.065563645341	cyn-17
WBGene00000894	0.0882028158306387	0.619154475114531	0.922305068291835	23339.0408422825	20083.8834112134	21835.172207207	21693.0504855693	29241.4354350639	28224.5540978532	dab-1
WBGene00000895	-0.291247197887221	0.505203573056589	0.877673433877022	48.2883111367003	67.8265154827541	31.2839756538617	38.3358563201244	61.3464781719663	65.8208333157521	dac-1
WBGene00000896	-0.0940189102509537	0.333533909699146	0.778568875504301	6817.00946258686	7434.69045044962	7439.3294104883	7233.37078461295	7266.66396157744	8303.10453209591	dad-1
WBGene00000897	0.0460384231624657	0.733404988469866	0.949405357104615	2133.97190369495	1935.31657510792	2335.870182155	2506.96323567129	2433.02447391459	2243.71605332226	daf-1
WBGene00000898	0.384377400593058	0.113082136242304	0.451449961955806	6982.30406609326	3488.99595643287	6647.8448264456	6811.67636509158	7971.56972019494	6249.10735127199	daf-2
WBGene00000899	0.192961211632171	0.276877610534188	0.722827963346613	1973.32040702862	1556.39244194426	2434.9361050589	2278.96577439897	2047.5833940794	1812.97677647653	daf-3
WBGene00000900	0.0105223874492245	0.957230947364884	0.99424437666766	2320.62479866565	2266.30997066376	2075.17038503949	2334.45188223073	3173.81213485909	2912.57187422203	daf-4
WBGene00000901	-0.00780662618701995	0.940652105542233	0.993256572317467	2732.93268606363	2936.43594363337	2953.20730172454	3024.49729599297	2811.52066942842	2582.49975421216	daf-5
WBGene00000902	-1.86908779124369	5.37558282526471e-09	3.2977650857089e-07	24.1441555683501	97.6701822951659	30.2411764653996	109.963377339304	27.7795372854187	91.9555759558302	daf-6
WBGene00000903	-0.325294375341127	0.301661138229382	0.74998599513904	164.365982138384	242.366748658375	120.964705861598	149.308071983642	133.110282825965	132.609620062618	daf-7
WBGene00000904	0.813271806674876	0.0124483207627441	0.0913269988626998	1452.36381957306	619.482174742488	2220.11947223572	1589.92919896095	1920.26051485457	973.761151700686	daf-8
WBGene00000906	-0.871754456963634	0.0091872191291224	0.0725189363269528	48.2883111367003	75.0613438009146	50.0543610461787	103.910347394021	38.1968637674507	71.6285539024361	daf-10
WBGene00000907	-1.1184182287862	0.0197914149715725	0.130649585197753	39.9307188245791	66.9221619429841	19.8131845807791	60.530299452828	18.5196915236125	43.5579044001301	daf-11
WBGene00000908	0.00802606384260226	0.954122367217211	0.993597316974944	729.896395258585	645.708427395819	623.593914700309	757.637581484564	725.740411581564	664.984007175319	daf-12
WBGene00000910	0.282149861294228	0.249912624856259	0.691790009789903	780.970570499326	642.091013236739	1128.30872191594	958.39640800311	775.512082551272	607.874754739593	daf-14
WBGene00000911	0.0820757654445312	0.483747273938111	0.869829465341725	15201.5317943805	12877.9944063256	14931.8415795882	15870.0356782073	16569.336510032	15372.0684395215	daf-15
WBGene00000912	-0.0188273372372186	0.805134853014858	0.966071997950876	7845.92193834578	8104.81642341923	7959.68620553087	8022.28235414814	8448.45177692796	8443.45777960744	daf-16
WBGene00000913	0.125188957786155	0.45450993965095	0.856126050509551	42990.5262321835	35796.1218111783	40699.4095264856	39291.2262131549	52532.262487447	49811.8515185576	daf-18
WBGene00000914	-0.17123977219775	0.18520858672466	0.600190366495731	1802.45407531414	2177.68332376629	2056.39999964717	2274.93042110212	2286.02442244591	2464.40943561625	daf-19
WBGene00000915	0.0624139232490417	0.650748249910981	0.929832155797634	245290.691253917	235087.607016766	295945.366886343	290204.45001999	305063.303661266	285174.568061083	daf-21
WBGene00000917	-0.0920085043948238	0.305848451808693	0.752992270303041	2718.07474417542	3042.24530778646	3061.65841732459	3050.72709242253	2912.22149208806	3170.04748689836	daf-25
WBGene00000920	0.557004889524388	0.29601974224159	0.743972621357887	87.2904085932659	70.5395761020643	44.8403651038684	21.1856048084898	67.1338817730952	43.5579044001301	daf-28
WBGene00000923	-0.0756364042592763	0.379385861787232	0.817095374852464	6693.50282064107	7433.78609690985	7100.41967423813	6772.33167044724	6847.65594085571	7545.19699553364	daf-31
WBGene00000928	-1.01333164452382	3.04016399234642e-05	0.000590570393098611	3008.73323236363	6459.7973345775	3970.97930966351	6060.0918135523	1946.88257141976	5500.87934902087	dao-2
WBGene00000929	0.0883488866643041	0.495141188114785	0.873771369298791	2505.42045090033	2273.54479898192	2800.95862020908	2594.73216987789	2250.14252011891	2240.81219302891	dao-3
WBGene00000931	0.0155853248718049	0.893033654960249	0.982732034536853	21430.7239310148	18628.7785657234	21261.6326535528	22982.3458639146	22524.5748155937	22905.6499938817	dao-5
WBGene00000932	0.128362288371596	0.790365507502837	0.963002795010501	71.503845337037	47.0263840680429	25.0271805230893	49.4330778864762	50.9291516899343	38.7181372445601	dao-6
WBGene00000933	-0.0755381679808998	0.349247797131492	0.791386700662643	4741.54070507676	5191.89367181989	4735.35111480619	4748.60199207436	4560.47403768957	4851.38259674338	dap-3
WBGene00000934	-0.0947943167122489	0.874273336957365	0.97913942096561	22.2869128323232	36.1741415908022	25.0271805230893	15.132574863207	16.2047300831609	16.455208328938	dat-1
WBGene00000935	0.00756666215976542	0.945558432151112	0.993273565550381	26591.0728730656	25382.4908007261	27379.7354922597	26871.4176037588	29536.5930187214	30815.7654329454	daz-1
WBGene00000936	0.329017106163927	0.208025393419437	0.63479626279276	285.086759980134	185.392475652861	227.330223084728	247.165389432381	369.236349752024	269.091053849692	dbl-1
WBGene00000937	-0.0139513038472872	0.888804285054442	0.982427552330317	3915.06768754478	3865.20702897721	4287.99026295597	4032.32678188256	4029.19038710594	4453.55373655552	dbr-1
WBGene00000938	0.205528932803167	0.343932000016615	0.787182954677538	6961.87439599696	4480.16743602085	7732.35598244614	8144.35179137801	8001.66421892081	7058.3164196833	dcp-66
WBGene00000939	0.06160688146442	0.604408972490112	0.916667579936209	14815.2253052869	12523.4878187357	13826.4744398184	15002.4347193834	15916.5173838247	15169.7661724186	dcr-1
WBGene00000940	-0.0650520401084348	0.428954148121708	0.843556867337123	4028.35949444242	4331.85345549856	4420.42575989065	4334.9782791467	4166.93059281281	4530.02205761353	dcs-1
WBGene00000941	-0.132136409002417	0.28680626287999	0.735200669683837	3518.54636340303	4249.55728337949	3579.92961399024	3359.43161963195	3232.8436515906	3713.06936175331	ddp-1
WBGene00000942	-0.276985603650154	0.0891366314523131	0.388151285512273	2661.4288407266	2482.4504666688	2587.18478657436	3570.27882939264	2629.79619635297	3494.31188632155	deb-1
WBGene00000950	-0.324240375073217	0.23261698263475	0.670452855083366	122.578020577778	139.270445124588	80.2955375115783	111.981053987732	99.543341939417	127.769852907048	deg-1
WBGene00000951	0.53668765196635	0.277914665436477	0.723702961938472	55.717282080808	31.6523738919519	22.9415821461652	26.2297964295588	41.6693059281281	25.166789208964	deg-3
WBGene00000952	-0.369565680254699	0.454932774043923	0.856126050509551	17.6438059922559	28.0349597328717	17.7275862038549	19.1679281600622	20.834652964064	25.166789208964	del-1
WBGene00000953	-1.19304111991854	0.00026583605673301	0.00380800588821953	49.2169325047138	128.418202647348	47.9687626692545	102.901509069808	39.3543444876765	81.3080882135761	del-2
WBGene00000955	0.446827487534405	0.454359062002539	0.856126050509551	64.0748743929292	59.6873336248236	31.2839756538617	15.132574863207	63.6614396124179	41.6219975379021	des-2
WBGene00000958	-0.106891168379136	0.789073478206305	0.96296787478232	251.65639073165	128.418202647348	263.8281946809	416.650227900299	221.078817563124	248.764031796298	dgk-1
WBGene00000959	-0.00608243255726481	0.962024508507323	0.994945898582935	1450.50657683704	1337.53888531991	1558.98478675077	1677.69813316755	1432.96113163951	1447.09037951543	dgk-2
WBGene00000960	-1.67089367863909	0.09361859315912	0.400228279772309	13.929320520202	28.0349597328717	1.04279918846206	11.0972215663518	3.47244216067734	20.327022053394	dgk-3
WBGene00000961	-0.0447320377209832	0.877985190027618	0.98029381022993	3330.03622569629	2398.34558747019	4540.34766656379	5383.16129800484	3025.65460267019	3458.49760937033	dgn-1
WBGene00000962	0.120617641336173	0.404259128576204	0.829292656423825	32863.9102139966	25597.7269431914	30915.8675403346	34862.4259698563	36280.0756947568	31574.6409229387	dhc-1
WBGene00000963	-0.226723183158225	0.374778898169987	0.812224907340099	353.804741213131	427.759224311236	232.544219027038	346.031545205333	305.574910139606	270.059007280806	dhp-1
WBGene00000964	-0.262966073810378	0.183073770990328	0.597578298791995	400.235809613804	466.646426521348	411.905679442512	484.242395622624	298.630025818251	383.309558721145	dhp-2
WBGene00000965	0.0192680868287576	0.84768149861061	0.975982550875924	4716.4679281404	4514.53287053211	4733.26551642927	4773.8229501797	5209.82072173623	5175.64699616657	dhs-1
WBGene00000966	0.720911383993715	0.0517354959205407	0.2689604159655	1905.53104716363	597.777689788006	729.959431923439	662.806779008467	1370.45717274732	1170.25569821683	dhs-2
WBGene00000967	0.282923564555829	0.0999998958864474	0.418009344303368	4293.01658432626	3038.62789362738	3876.08458351346	3752.87856607534	5197.08843381375	4194.14221701697	dhs-3
WBGene00000968	0.123226654639476	0.7149676303491	0.94702661256714	224.726371059259	195.340364590332	393.135294050195	407.570682982375	315.992236621638	254.571752382982	dhs-4
WBGene00000969	-0.549240004176593	0.0402616374350075	0.223927242563629	487.52621820707	768.700508804547	532.87038530411	562.9317849113	287.055218615993	582.707965530629	dhs-5
WBGene00000970	0.013322853248818	0.867623837782761	0.977779941730854	6191.11866054579	6174.02161601016	6005.48052635298	5733.22819650703	6185.57696888656	6305.24865027661	dhs-6
WBGene00000971	0.333362063975458	0.240037834274363	0.680591431498099	131.864234257912	78.6787579599948	136.606693688529	127.113628850939	152.787455069803	128.737806338162	dhs-7
WBGene00000972	0.0645317576962028	0.857384772594913	0.976577270774241	104.005593217508	115.757253090567	175.190263661625	126.104790526725	78.708688975353	100.667156835856	dhs-8
WBGene00000973	0.19037702576729	0.0683677048483489	0.326056637883039	3330.03622569629	3027.77565115014	3899.02616565962	3341.27252979611	3676.15876743708	3187.47064865841	dhs-9
WBGene00000974	-0.0527451194929374	0.645505932786019	0.927542312360382	1932.46106683603	2222.90100075479	2000.08884347022	1822.97085185434	1876.27624748599	1978.49681319702	dhs-11
WBGene00000975	0.00498828016856254	0.963245630155116	0.995170556670181	4597.60439303468	5222.64169217207	5090.94563807175	4485.29518945455	5182.04118445081	5108.8582094197	dhs-12
WBGene00000976	0.0893992411063906	0.248634796536966	0.690464378318922	5492.79539179966	4975.75317581484	5573.76166232969	5254.02999250547	5195.93095309352	5057.55667757066	dhs-13
WBGene00000977	0.201273521162699	0.448646540751343	0.853785475091614	1674.30432652828	1709.2281901654	2258.70304220881	1790.68802547949	1306.7957331349	1057.9731002076	dhs-14
WBGene00000979	-1.18478679735275	0.00149853492869092	0.0166458597483387	58.5031461848484	123.896434948498	84.4667342654265	128.122467175153	34.7244216067734	152.936642116012	dhs-16
WBGene00000980	0.0892114794291095	0.723245708767374	0.94772013512622	1092.05872878384	1020.11079286062	1083.46835681208	945.281509788331	1591.53599031045	1574.86023242248	dhs-17
WBGene00000981	0.158167726036599	0.454523921737665	0.856126050509551	2689.287481767	2332.32777906697	1835.32657169322	1855.25367822918	1914.47311125344	1583.57181330251	dhs-18
WBGene00000982	0.369209979826819	0.0171314407996019	0.116518668017446	2133.04328232693	1299.55603664957	1544.3855981123	1446.67415692259	1787.1502320286	1485.80851675999	dhs-19
WBGene00000983	0.619688479932488	0.0732760342239853	0.340891924402413	872.904085932659	320.141153078599	466.131237242539	354.102251799044	736.157738063596	676.599448348687	dhs-20
WBGene00000984	0.166892615893416	0.354685874776651	0.796980011188782	781.899191867339	621.290881822028	550.597971507965	528.631281888031	662.078971969146	627.233823361873	dhs-21
WBGene00000985	0.0725334799362655	0.404399072642177	0.829292656423825	10689.360567203	9765.20952243705	10448.8478683898	10081.3213738685	11231.0354283507	10934.9699112949	dhs-22
WBGene00000986	1.08358974132239	3.76295560455233e-05	0.000713572855058501	1908.31691126768	613.151699964097	1473.47525329688	648.683042469473	931.771979781752	774.362744891201	dhs-23
WBGene00000987	0.102346658761979	0.429332527357868	0.843826244049193	4256.80035097373	3214.07248034278	3908.41135835578	4063.60076993319	4015.30061846323	4070.24417783438	dhs-24
WBGene00000988	-0.080592732790116	0.759371880177242	0.955118576925404	2305.76685677744	3043.14966132623	2501.67525312047	2404.06172660149	1765.15809834431	1503.23167852004	dhs-25
WBGene00000989	0.557631541337485	0.741728460752506	0.951801926611529	1359.50168277172	215.236142465273	45.8831642923304	37.3270179959106	2052.21331696031	2096.58713179293	dhs-26
WBGene00000990	-0.338333252339998	0.139872746382624	0.517184999333523	702.037754218181	694.543518543402	870.737322365816	1175.29664770908	805.606581277142	1137.34528155895	dhs-27
WBGene00000991	0.289279473982914	0.0119983129041757	0.0890177579183117	8889.69235599292	6734.7208106676	8300.68154015796	6792.50843693152	7115.03398722787	6364.29380957456	dhs-28
WBGene00000992	-0.575437868808607	0.0111204803276714	0.084031371508291	555.315578072053	836.527024287301	616.294320381075	812.114850992109	371.551311192475	652.400612570837	dhs-29
WBGene00000993	0.215680881136377	0.0576473394694303	0.292068851911118	2045.75287373367	1645.01908884173	1784.22941145858	1672.65394154648	2115.87475657272	1802.32928873427	dhs-30
WBGene00000994	0.0751462106539854	0.559699224322157	0.901278704430614	4340.37627409495	3601.13579536436	4317.18864023291	4470.16261459135	4694.74180123576	4603.58651837819	dic-1
WBGene00000995	0.0184788562704426	0.931505687834482	0.992239808848165	4986.69674623232	4027.99066613582	5983.58174339527	7005.37332334063	5022.30884505966	4756.5231604942	die-1
WBGene00000996	0.151391514136322	0.0797850167028262	0.360947324924544	7702.91424767171	6878.51302349104	8319.45192555028	7557.20788668558	8291.03439897726	7455.17732644004	dif-1
WBGene00000998	-0.421604396151465	0.0606646163175254	0.301710504779306	1427.2910426367	1475.00062336496	1236.759837516	2501.91904405022	1468.84303396651	1559.37297752466	dig-1
WBGene00001000	-0.012575600623844	0.914735648395724	0.989291456187322	4483.38396476902	4547.08959796384	5202.52515123719	5436.62972918817	4899.61588871572	4729.42046442301	dim-1
WBGene00001001	0.0505467457014801	0.592252721348939	0.912604965319995	8172.79665988653	7307.17660134204	7994.09857875012	8069.69775538619	8523.68802374264	8463.78480166083	dis-3
WBGene00001002	-0.022982184188126	0.793676304908828	0.963356499420774	7163.38523285589	6995.17463012137	7558.20851797298	7927.45155167204	7440.28606961131	7595.53057395157	div-1
WBGene00001005	-0.140154125284274	0.131661204060544	0.498188659187286	15433.6871363838	18446.0991506898	16014.2671372118	15889.2036063673	15979.0213427169	17928.4334510935	dlc-1
WBGene00001006	-0.488657262609011	0.0520908066169418	0.270102362825933	4555.81643147407	5349.25118773987	6628.03164186482	9626.33528964808	4320.87552860283	6780.51378495358	dlg-1
WBGene00001007	-0.0515776552130926	0.509410400207497	0.879827253262428	6257.97939904276	6587.31118368508	6446.58458307243	6345.5930593048	6483.04951398459	6951.84154226076	dli-1
WBGene00001008	0.196188189600015	0.349596064826773	0.791848322052556	2213.83334134411	2208.43134411847	3134.65436051694	2910.49856535681	2630.9536770732	1845.8871931344	dlk-1
WBGene00001016	0.0825416482160546	0.34976582537385	0.791944909621278	10100.6146198825	9240.68446937042	10500.9878278129	9741.34285860845	10649.9801067974	10531.3333305203	dna-2
WBGene00001017	0.0886488079489553	0.411199172881213	0.83354436559237	13375.862184866	11179.6184586374	12876.4843791295	13788.8022153542	13323.7605705189	12250.4186241788	dnc-1
WBGene00001018	-0.0617757450248672	0.452679200688085	0.85536489668426	5290.35593357272	5266.05066208103	5429.85537432192	5629.317849113	5340.61604312175	5868.70165284419	dnc-2
WBGene00001019	0.0566469396033191	0.590812731380815	0.912604965319995	5490.93814906363	4997.45766076932	5947.0837717991	5830.07667563155	5906.62411531215	5849.34258422191	dnj-1
WBGene00001020	0.00604217442178166	0.952495467559305	0.993554159504119	3985.6429115138	3990.91217100525	4110.71440091742	3999.0351171835	4450.51336926812	4502.91936154234	dnj-2
WBGene00001021	-0.126529879449464	0.319871123461091	0.768626810320066	870.118221828619	1095.17213666154	1005.25841767742	928.131258276696	907.464884657011	1013.44724237636	dnj-3
WBGene00001022	-0.0710254246229644	0.459112070674569	0.858265865558884	1970.53454292458	2143.31788925503	1936.47809297404	1898.63372617037	1855.44159452192	2011.4072298549	dnj-4
WBGene00001023	0.140603396613783	0.334718758466887	0.779864556072035	29351.8642001697	23922.8641875373	29555.0145993916	29346.0980130552	35002.2169796276	31919.2323444153	dnj-5
WBGene00001025	0.0609561140148587	0.742449128783881	0.951817632465898	3317.96414791212	2529.47685073684	3660.22515150181	4064.6096082574	3253.67830455467	3215.54129816071	dnj-7
WBGene00001026	0.0831925365927109	0.500653256077396	0.876170700511628	8222.01359239124	7032.25312525195	8489.42819326959	8737.54872601572	9181.13707283088	8671.89478935034	dnj-8
WBGene00001027	0.0214847071029644	0.77720189798886	0.960136764443468	4153.72337912424	4200.7221922319	4474.65131769068	4209.88232694419	4279.20622267471	4305.45686159508	dnj-9
WBGene00001028	-0.082905694845211	0.256699971175253	0.69932851733378	5365.57426438181	5719.13178550583	5129.52920804485	5396.27619621962	5235.2852975812	5545.40520685212	dnj-10
WBGene00001029	-0.0161317004186941	0.854839754824811	0.976577270774241	23660.3438356151	24432.9195839676	23290.9198743	22712.9860313495	25094.1820144949	25707.8751769568	dnj-11
WBGene00001030	-0.0132684441598107	0.924378793014991	0.990747494528376	34828.8730287131	34848.3593014993	43574.4068890754	44498.8496427465	40457.4236140517	40611.4541558191	dnj-12
WBGene00001031	0.00300740781570941	0.987456256621406	0.997804552105657	27427.7607256458	26178.3219157238	36616.8507036566	37590.3247985304	37376.2099368106	37440.4387154896	dnj-13
WBGene00001032	0.0327972480299263	0.837437395082591	0.97427619089196	2649.35676294242	2292.53622331709	3006.39006033611	3173.80536797661	2503.63079784836	2510.87120030972	dnj-14
WBGene00001033	-0.0649276335145294	0.472273986634201	0.865715748154863	2559.28049024512	2756.46958921913	2697.72150055134	2560.43166685462	2548.77254593717	2847.71899433739	dnj-15
WBGene00001034	0.123078861000553	0.166741517125988	0.568438931277847	4462.02567330471	4134.70438382869	4765.59229127159	4386.4290336816	4948.23007896521	4494.20778066231	dnj-16
WBGene00001035	-0.0916285004330604	0.397803297772268	0.825093374262816	6387.05776919663	7359.62910664871	6277.65111454157	5982.41126258783	6331.41953963501	6898.60410354949	dnj-17
WBGene00001036	-0.0234564103313986	0.762809131372688	0.955438819122475	2803.50791003266	2961.75784274693	2973.02048630532	2857.03013417348	2846.24509103519	2944.51433744879	dnj-18
WBGene00001037	0.0224268095849188	0.841597451898871	0.97546429537198	37070.5650110976	35933.5835492234	42859.0466457905	43122.7941685189	40708.5969303407	39720.9369991942	dnj-19
WBGene00001038	0.163031717295208	0.109592979602655	0.443410356131747	14056.5416476199	11142.5399635068	13550.1326548759	13133.0573046152	12772.7997476915	11791.6086978308	dnj-20
WBGene00001039	-0.185150175691482	0.167272569019865	0.568972005987831	1436.57725631683	1915.42079723298	1585.05476646232	1503.16910307856	1424.85876659793	1635.84129858266	dnj-21
WBGene00001040	-0.0510848011422155	0.612083361446533	0.919365946674383	7685.27044167945	8717.96812338333	7798.05233131925	7251.52987444879	7620.85306196653	7966.25673806823	dnj-22
WBGene00001041	-0.0297186238861907	0.704439080399058	0.944401980193717	6797.50841385858	7294.51565178526	7056.62210832273	6727.94278418183	7027.06545249071	7291.59319658177	dnj-23
WBGene00001042	0.121371093732126	0.504039180485717	0.877599113712084	1002.91107745454	733.430720753514	1090.76795113131	1102.66028836568	946.819229144687	960.20980366509	dnj-24
WBGene00001043	0.0427331183644854	0.680302916622439	0.937255246400175	5301.49938998888	4761.42138688934	5349.55983681034	5473.95674718408	5680.91537486813	5619.93762104789	dnj-25
WBGene00001044	0.0177396350999082	0.886997245418083	0.98190986565368	2194.33229261582	2030.27369678377	2024.07322480485	1986.40266037697	2295.28426820772	2416.97971749166	dnj-26
WBGene00001045	-0.107967588748549	0.68850103986307	0.939254415734442	2707.85990912727	2072.77831315297	3616.42758558641	4483.27751280613	2894.85928128467	3380.09338145009	dnj-27
WBGene00001046	0.213969265005839	0.0143107245788115	0.101296122395223	3827.77727895151	3389.51706705817	4184.75314329823	3319.0780866634	3943.53681380923	3598.85085688186	dnj-28
WBGene00001047	-0.0193491406212787	0.847211714686238	0.975978468335648	14193.0489887178	13659.3558646869	14753.5229183612	15791.3462889186	15605.155070084	15702.1405595313	dnj-29
WBGene00001048	-0.103947091641306	0.371584204642094	0.811097798696115	4234.51343814141	4981.17929705346	4174.32515141361	3947.5843626486	4099.79671103971	4513.56684928459	dnj-30
WBGene00001049	0.0507558733820983	0.68296568171324	0.938224092642054	5286.64144810067	4618.53352760567	5523.70730128351	5733.22819650703	5854.53748290199	5737.05998621269	dog-1
WBGene00001050	0.0278418839357571	0.757197198173451	0.954739118239958	2878.72624084175	2798.06985204855	2952.16450253608	2703.68670889298	2886.75691624309	3049.05330800911	dom-3
WBGene00001051	-0.0784356801185735	0.322049020779214	0.769449355331048	13930.24914157	15198.5655893755	15076.7906667844	14630.1733777485	14189.5561492478	15780.5447874516	cks-1
WBGene00001052	0.0248216917620153	0.953171280875759	0.993554159504119	52.0027966087542	54.2612123862033	35.4551724077099	35.309341347483	37.0393830472249	32.9104166578761	dop-1
WBGene00001053	0.284925215264423	0.237262093152333	0.677169901212749	131.864234257912	119.374667249647	131.392697746219	126.104790526725	181.724473075447	119.058272027022	dop-2
WBGene00001054	-0.0806583071945888	0.800709016009712	0.96382990797903	112.36318552963	151.027041141599	99.0659229038953	108.95453901509	108.803187701223	78.4042279202341	dpf-1
WBGene00001055	0.123899843486409	0.358325906371193	0.800416962920592	916.549290229292	823.86607473052	762.286206765762	723.337078461295	891.26015457385	811.144975273533	dpf-2
WBGene00001056	0.126053438915165	0.241449963320008	0.682529985044259	20431.5273390323	17603.2416516241	19706.8190635559	18820.8877765327	22372.9448412441	20856.4925802134	dpf-3
WBGene00001057	0.0374714336699103	0.576914974625118	0.906972131468266	7090.95276615084	6911.97410446253	7210.95638821511	6889.35691605604	6866.17563237932	6825.03964278483	dpf-4
WBGene00001058	0.0357979359246459	0.750195837511699	0.953929363358963	16706.8270319303	15916.622299953	17154.0466502008	16369.4106486931	18795.1719350262	19078.362127257	dpf-5
WBGene00001059	-0.446055290481383	0.390113836544091	0.821755686611816	109.577321425589	100.383242914476	34.4123732192478	57.5037844801866	47.456709529257	103.571017129198	dpf-6
WBGene00001060	0.00207540058008011	0.984218416805964	0.997407149451509	5312.64284640505	5230.78087403	5338.08904573726	5451.76230405138	6024.68714877518	5967.43290281782	dpf-7
WBGene00001061	0.0988962623731058	0.441815329906451	0.849451768956732	10028.1821531774	8703.49846674701	11041.1578074362	10565.5637694911	11453.2717266341	11098.5540411531	dpl-1
WBGene00001063	-1.21939004310143	3.4188872297134e-08	1.67053541969647e-06	143.936312042087	388.872022101124	161.633874211619	274.404024186154	150.472493629351	397.828860187855	dpy-1
WBGene00001064	-1.34112882353051	7.62106945303756e-07	2.51337505833199e-05	567.387655856228	1603.41882601231	955.204056631243	1697.87489965183	441.000154406022	1674.55943582722	dpy-2
WBGene00001065	-1.62583725259633	7.17559678740628e-09	4.18681616214632e-07	601.746646472727	2528.57249719707	958.332454196629	1853.23600158075	453.732442328505	1834.27175196103	dpy-3
WBGene00001066	-3.15717702412897	0.00177679171489371	0.0190975136481389	7.42897094410774	26.2262526533316	6.25679513077233	7.0618682694966	4.62992288090312	130.67371320039	dpy-4
WBGene00001067	-4.19592874888199	8.15212787165696e-05	0.00139180326760583	4.64310684006734	36.1741415908022	3.12839756538617	12.1060598905656	0	97.7632965425142	dpy-5
WBGene00001068	0.498980941093458	0.181202392891891	0.594515533753848	39.9307188245791	30.7480203521819	52.1399594231028	36.3181796716968	45.1417480888054	30.0065563645341	dpy-6
WBGene00001069	-1.50734689549364	1.10636385314786e-08	6.15566799740634e-07	803.257483331649	2751.94782152028	1126.22312353902	2091.32184609521	541.700977065665	2183.70294059319	dpy-7
WBGene00001070	-1.65442633939964	0.0675197413354483	0.323173665784963	7.42897094410774	11.7565960170107	8.34239350769644	13.1148982147794	1.15748072022578	29.0386029334201	dpy-8
WBGene00001071	-0.33724456275788	0.426713088218179	0.842021454689555	36.2162333525252	54.2612123862033	34.4123732192478	36.3181796716968	54.4015938506116	66.7887867468661	dpy-9
WBGene00001072	-1.07683542501006	2.46235446599373e-07	9.2506708228335e-06	1717.94953082491	4277.59224311236	2681.03671353594	4274.44797969387	1584.59110598909	4070.24417783438	dpy-10
WBGene00001073	-0.0870687471678369	0.438157754842252	0.848148605770109	9332.64474853535	9158.38829725135	10332.054359282	11074.0182848949	9423.05054335807	10665.8788574452	dpy-11
WBGene00001074	-3.70494044346238	0.000670041019994611	0.00831884910950441	6.50034957609427	35.2697880510321	1.04279918846206	6.0530299452828	3.47244216067734	103.571017129198	dpy-13
WBGene00001075	-1.40816929993877	2.17968174203621e-07	8.266702492594e-06	9969.67900699258	34322.0255413531	13325.9308293566	23622.9581997903	6647.41177625665	21525.3484011132	dpy-14
WBGene00001076	-1.44287712271885	7.938584202581e-09	4.5816560783664e-07	9004.84140562659	31272.5454052485	12317.5440141138	22525.3421030457	6442.53768877669	21686.0286706781	dpy-17
WBGene00001077	-0.414640338911614	0.00961521834468894	0.0748220874511725	2466.41835344377	3203.22023786553	3099.19918810923	4088.82172803853	2391.35516798646	3315.24050156546	dpy-18
WBGene00001078	-0.237362569012941	0.218895833295359	0.649914581278988	552.529713968013	641.186659696969	592.309939046447	746.540359918212	765.09475606924	862.446507122576	dpy-19
WBGene00001080	-0.0632180853570953	0.730314447463516	0.948493967601513	6135.40137846498	5357.39036959781	7120.23285881891	8483.32146831384	6234.19115913605	6523.03817227726	dpy-21
WBGene00001081	-0.155459347675714	0.279984679549029	0.726104324855076	7671.34112115925	9704.61783527246	9022.2985785737	10009.6938528493	7846.56180241056	7617.79350286719	dpy-22
WBGene00001082	-0.0179453288833056	0.90710290109336	0.986595967213589	3129.45401020538	2760.08700337821	3460.0077073171	3905.21315303162	3452.7649884335	3503.02346720157	dpy-23
WBGene00001085	0.101641835044717	0.45624330453127	0.856729718456571	12727.6844699926	10301.4911715207	13637.7277867068	13649.5825266127	13664.0599022653	13355.821442511	dpy-26
WBGene00001086	-0.0693928434692228	0.765186559286928	0.95588664800308	6177.18934002558	5200.93720721759	8226.64279777715	9699.98048731569	6792.09686628487	7339.99086813747	dpy-27
WBGene00001087	0.105823274205499	0.42820743443595	0.842904386271302	8195.08357271885	6419.10142528785	8160.94644890404	8603.37322889529	8454.23918052909	8034.01347824621	dpy-28
WBGene00001088	-0.115763101672312	0.158145408883434	0.552554994100508	9952.96382236834	11307.132307745	10761.6876249284	10618.0233623502	9796.916815991	11135.3362715355	dpy-30
WBGene00001089	-0.143448906839332	0.403923219111066	0.82924255151697	2364.27000296229	2625.33832595247	2910.4525349976	3319.0780866634	2274.44961524366	2394.71678857604	dre-1
WBGene00001090	0.130657270316167	0.277857753448222	0.723702961938472	5340.50148744545	4850.95238732657	5645.71480633357	5444.70043578188	6469.15974534188	5647.04031711909	drh-1
WBGene00001091	0.344263457050722	0.00742990451664826	0.0607779329115702	5410.14809004646	4491.92403203786	4790.61947179468	4355.15504563097	5655.45079902316	3642.40876128199	drh-2
WBGene00001092	-0.0267078331607272	0.776642137914532	0.960097377813251	4443.45324594444	4645.66413379877	4720.75192616772	4308.74848271714	4494.4976366367	4958.82542759703	dro-1
WBGene00001093	0.00878268540586895	0.939932801498392	0.993256572317467	11838.9938208037	11070.1916803252	12125.6689634368	12383.4904297244	13365.4298764471	13649.1113321385	drp-1
WBGene00001094	0.058684591404083	0.490744735761699	0.872854365156572	15346.3967277906	14239.9508372193	15324.9768736384	14917.6923001495	16306.5883865408	15947.0327776032	dars-1
WBGene00001095	0.00270368311979232	0.980850061530893	0.996995231604307	2336.41136192188	2155.97883881181	2174.23630794339	2242.64759472728	2441.12683895617	2539.90980324314	dars-2
WBGene00001099	0.547773086407693	6.79082909215655e-06	0.000164393794238544	2574.13843213333	1590.75787645553	2479.77647016277	1783.62615721	2152.91413961995	1557.43707066243	dsc-4
WBGene00001101	-0.219128076723228	0.143670593843568	0.525345007664203	1950.10487282828	2169.54414190836	2276.43062841267	2920.58694859895	2268.66221164253	2470.21715620293	dsh-1
WBGene00001102	0.050837230784089	0.639685233792427	0.926842187884291	10472.0631670879	9336.54594458605	11047.414602567	11395.8377103191	11163.9015465776	10819.7834529923	dsh-2
WBGene00001103	0.200327478154378	0.600945626961324	0.914762237320438	281.372274508081	207.096960607343	373.322109469416	336.952000287409	162.047300831609	167.455943582722	dsl-1
WBGene00001104	0.143432238580607	0.59980432994398	0.914106328059803	1412.43310074848	983.03229773005	1385.88012146607	1553.61101928925	924.827095460398	835.343811051383	dsl-2
WBGene00001105	-0.560980082442029	0.0414243838240517	0.228479574076634	1046.55628175118	1418.93070389922	1220.0750505006	1715.02515116346	615.779743160115	1119.9221197989	dsl-3
WBGene00001108	-1.22527747492888	6.56017345077303e-06	0.000159051754790508	247.013283891582	560.699194657434	309.71135897323	534.684311833314	148.1575321889	554.637316028323	dsl-6
WBGene00001109	-2.08908788187238	9.10277793260417e-07	2.95311913825768e-05	13.929320520202	94.9571216758558	18.770385392317	67.5921677223246	19.6771722438382	59.0451592979541	dsl-7
WBGene00001110	-0.0378282236591872	0.627700660589221	0.924943924377955	4461.0970519367	4484.6892037197	4487.16490795222	4579.11715360644	4614.87563154018	4859.12622419229	duo-1
WBGene00001111	-0.558729107116625	0.364389340547225	0.804819440595778	7.42897094410774	22.6088384942514	14.5991886384688	19.1679281600622	18.5196915236125	17.423161760052	duo-2
WBGene00001112	0.12998532161485	0.27912325511433	0.725074091767149	7642.55385875084	6314.19641467452	7787.62433943463	7550.14601841608	8394.05018307735	7907.21157877028	duo-3
WBGene00001113	0.318838536937225	0.0633089180557644	0.310578304807598	1215.56537072963	871.796812338333	915.577687469685	947.299186436758	1333.4177897001	958.273896802862	dur-1
WBGene00001115	-0.487734439674364	0.0248696878182789	0.155109341134442	529.314179767676	876.318580037183	653.835091165709	847.424192339592	467.622210971215	591.419546410655	dyb-1
WBGene00001116	-0.711518049920841	0.000213735446581879	0.00313787274525599	200.582215490909	289.393132726418	169.976267719315	360.155281744327	215.291413961995	309.745097956481	dyc-1
WBGene00001117	-0.83304679397024	0.000996823600316909	0.0117097368211269	62.2176316569023	103.096303533786	65.6963488731095	121.060598905656	61.3464781719663	113.250551440338	dyf-1
WBGene00001118	-0.614860087730489	0.00183155953852286	0.0196067956244157	231.226720635353	397.011203959054	276.341784942445	375.287856607534	203.716606759737	317.488725405393	dyf-2
WBGene00001119	-0.000496663811707718	0.998431717351372	0.999482311077234	1471.86486830135	1815.0375543185	1201.30466510829	1220.6943722987	1273.22879224836	911.81213210939	dyf-3
WBGene00001121	-1.43637360347001	1.79662564725459e-05	0.000379555038927298	62.2176316569023	226.088384942514	86.5523326423506	157.378778577353	47.456709529257	148.096874960442	dyf-5
WBGene00001122	-0.609037812098938	0.0326947044815789	0.19038876118865	62.2176316569023	100.383242914476	52.1399594231028	82.7247425855316	59.0315167315147	81.3080882135761	dyf-6
WBGene00001123	-1.07802738787517	0.00199493251030193	0.0210078974959771	228.440856531313	364.454476527332	397.306490804043	721.319401812867	201.401645319286	661.112193450863	dyf-7
WBGene00001127	-1.45891192284469	0.000559468416673849	0.00719271380887631	119.792156473737	524.525053066632	131.392697746219	185.626251655339	89.126015457385	225.533149449562	dyf-11
WBGene00001129	-1.27405242365831	0.00642938256717621	0.0539654660304648	26.9300196723906	76.8700508804547	19.8131845807791	38.3358563201244	20.834652964064	48.3976715557001	dyf-13
WBGene00001130	0.0577283948626274	0.726338095050023	0.947881330169738	4869.69045386262	4368.93195062913	4739.52231156004	5396.27619621962	6347.62426971817	5564.7642754744	dyn-1
WBGene00001131	-0.561188067312115	0.00107764544478999	0.0125389439664424	3475.82978047441	4651.99460857716	4290.0758613329	6858.08292800541	3996.78092693962	5845.47077049746	dys-1
WBGene00001132	-0.013966970243273	0.926742288555373	0.990754438323646	2362.41276022626	1990.48214103389	2315.01419838576	2729.91650532254	2118.18971801318	2143.0488964864	alp-1
WBGene00001133	-1.02533592930306	0.241876441960262	0.683439398364886	12.0720777841751	32.556727431722	2.08559837692411	13.1148982147794	15.0472493629351	13.551348035596	eat-2
WBGene00001134	0.0754386364872968	0.488283907821764	0.872228573773868	10734.8630142357	9559.01691536948	10895.1659210516	11183.9816622342	12010.0199530627	11182.7659896601	eat-3
WBGene00001135	-0.167433638475214	0.677403571326756	0.937143089536074	39.0020974565656	35.2697880510321	25.0271805230893	39.3446946443382	35.8819023269992	37.7501838134461	eat-4
WBGene00001136	-0.639852545289421	0.128749421825418	0.491456875211378	34.3589906164983	57.8786265452835	40.6691683500202	47.4154012380486	20.834652964064	44.5258578312441	eat-5
WBGene00001137	0.186212242459336	0.205768022858034	0.632756532066724	43300.6857691	33049.6001108967	42861.1322441674	41230.2134722938	49848.0646972434	45260.5344854596	eat-6
WBGene00001145	-0.320787717010196	0.00912622495502517	0.0721805547709017	1118.06012708821	1473.19191628542	1198.1762675429	1633.30924690214	1246.60673568316	1342.55140895512	eat-16
WBGene00001147	-0.13123631184064	0.860268766332434	0.976577270774241	13.0006991521885	6.33047477839038	11.4707910730826	24.2121197811312	13.8897686427094	11.615441173368	eat-18
WBGene00001148	-0.0641220508569257	0.644869188164775	0.927461674268982	2068.03978656599	1869.2987667047	2202.39188603186	2504.94555902287	2108.92987225137	2295.98553860241	eat-20
WBGene00001149	0.406653860862371	0.0413850635188122	0.228341765428182	10541.7097696889	9291.32826759754	11277.8732232171	7395.79375481137	8186.86113415694	5949.04178762665	bcat-1
WBGene00001150	0.544935226666673	0.106709134899408	0.435559821430687	364.948197629293	145.600919902979	159.548275834694	204.794179815401	256.960719890123	185.847058773888	ech-1.1
WBGene00001151	-0.0757840604592461	0.388053324026346	0.819872765852782	2271.40786616094	2429.99796136214	2331.69898540116	2410.11475654677	2450.38668471797	2592.1792885233	ech-2
WBGene00001152	0.094732391682714	0.686639891444825	0.939108306446446	650.963578977441	746.996023850065	607.951926873378	450.950730923569	530.126169863407	477.201041539203	ech-3
WBGene00001153	0.0716002122001569	0.424108241035775	0.841434459368899	8269.37328215993	7820.84941193143	8492.55659083498	7569.31394657614	8519.05810086174	8666.08706876366	ech-4
WBGene00001154	0.173491043051376	0.155245575040034	0.547466629358579	3080.23707770067	2508.67671932213	3321.31541525165	3009.36472112977	3347.43424289295	3126.48958249823	ech-5
WBGene00001155	0.0256418375645821	0.896952406553319	0.983549552153945	19187.1747058943	24467.2850184788	24172.0851885504	19415.0935494946	17393.4627828328	15799.9038560738	ech-6
WBGene00001156	0.253904151023562	0.269292963954588	0.715404873721254	1653.87465643199	1992.29084811343	1925.00730190095	1209.59715073235	1626.26041191722	1162.51207076792	ech-7
WBGene00001157	0.11223466335921	0.597055949149418	0.912941600772068	1103.2021852	1151.24205612728	1116.83793084286	897.866108550282	812.551465598497	756.939583131149	ech-8
WBGene00001158	0.87687974696219	0.00417880346149006	0.0383434103329926	443.881013910437	154.644455300679	496.372413707938	253.218419377664	276.637892133961	255.539705814096	ech-9
WBGene00001159	-0.55282608829808	0.0165330140726064	0.113612761502393	156.008389826262	252.314637595845	127.221500992371	214.882563057539	194.456760997931	232.30882346736	eff-1
WBGene00001160	0.0506477433370668	0.699042379946231	0.942749734749524	10888.0855399579	9464.9641472334	11050.5430001324	11813.4967765436	12455.6500303496	11929.058085049	efk-1
WBGene00001161	0.077887905471007	0.483582438312609	0.869829465341725	5886.53085183737	5474.05197622814	6483.0825546686	6233.61200531707	6770.10473260058	6425.27487573474	efl-1
WBGene00001162	0.0262281873924073	0.783954544066201	0.96169518155029	2190.61780714377	2085.43926270975	2337.95578053193	2292.08067261375	2313.80395973133	2341.47934986477	efl-2
WBGene00001163	-1.05826953120904	1.03650178580379e-07	4.32210391258341e-06	306.445051444444	640.282306157199	363.936916773257	652.718395766329	232.653624765382	589.483639548427	efn-2
WBGene00001164	0.232560537998133	0.426404792168015	0.841806196066959	95.6480009053871	91.3397075167755	96.9803245269711	82.7247425855316	141.212647867545	109.378737715882	efn-3
WBGene00001165	-0.103935611671105	0.598940707038325	0.913649661363611	1048.4135244872	1347.48677425738	1353.55334662375	1479.96582162164	1134.33110582126	972.793198269572	efn-4
WBGene00001166	0.103026884315475	0.462099123558961	0.859532698390926	16112.5093564017	13125.7872762226	16604.4914778813	16837.5116311283	18239.5811893178	17481.2389659189	eftu-2
WBGene00001167	0.0828153838550799	0.36979989397054	0.80960962704199	257925.513587109	231254.05236168	265876.252287039	257674.458255716	276781.419743269	266992.530811037	eef-2
WBGene00001168	-0.00621317567062399	0.918809636539024	0.989659448482702	720895.268338431	732840.177892045	749372.181615848	732074.62718731	735609.092202209	750481.397838757	eef-1A.1
WBGene00001169	0.0939372911932224	0.641324288709941	0.926842187884291	37216.3585658757	23264.4948105847	32663.598980197	39021.8663805898	29124.5298823211	30478.9176389177	eef-1A.2
WBGene00001170	-0.232704521375648	0.223649199808504	0.658260920870226	219.154642851178	245.079809277685	202.303042561639	207.820694788043	181.724473075447	256.50765924521	egl-1
WBGene00001171	-0.458258652813131	0.159787862334582	0.554672132512107	83.575923121212	82.296172119075	76.12434075773	152.334586956284	98.3858612191912	120.026225458136	egl-2
WBGene00001172	0.563759715176173	0.0213958493042552	0.138317566382907	2981.80321269124	2023.03886846561	1724.78985771624	1405.31178562982	2349.68586205833	1345.45526924846	egl-3
WBGene00001173	0.128082470859266	0.182023296768395	0.595491701422008	22935.0905471966	19506.0014993003	21851.8569942224	21475.1414075392	24351.0793921099	22283.2559376754	egl-4
WBGene00001174	-0.875250505782713	0.000504172646421453	0.00658815921644571	88.2190299612794	166.40105131769	106.36551722313	202.776503166974	85.6535732967077	145.1930146671	egl-5
WBGene00001175	0.252187064792144	0.363103714725861	0.803750350978403	220.083264219192	226.088384942514	252.357403607817	227.997461272319	400.48832919812	277.802634729718	egl-6
WBGene00001177	0.177054712843934	0.144469433815052	0.527186175017673	3241.81719573501	2640.71233612856	3228.50628747852	3304.95435012441	3333.54447425024	2726.72481544814	egl-8
WBGene00001178	-0.0224208079650147	0.903146488094539	0.985172795004139	1077.20078689562	1181.08572293969	1205.47586186214	1418.4266838446	1607.74072039361	1350.29503640403	egl-9
WBGene00001179	0.299741799812074	0.294511920909244	0.742181714853816	1079.05802963165	584.212386691455	1199.21906673136	1352.85219277071	1312.58313673603	980.536825718484	egl-10
WBGene00001182	-0.468436919861166	0.0613569535984897	0.303809423024664	383.520624989562	633.951831378808	485.944421823318	529.640120212245	285.897737895768	435.579044001301	egl-13
WBGene00001184	-0.640177328529433	0.0021979012487505	0.0228229263307345	278.58641040404	342.749991572851	246.100608477045	369.234826662251	184.039434515899	394.924999894513	egl-15
WBGene00001185	-0.871472300909795	0.254484143702486	0.696392654760132	13.0006991521885	18.9914243351712	9.3851926961585	18.1590898358484	3.47244216067734	10.647487742254	egl-17
WBGene00001186	-0.207071309671363	0.0882156989146458	0.385299662191224	3122.02503926128	3441.06521882506	3378.66937061706	4278.48333299073	3530.31619668863	3859.23032985152	egl-18
WBGene00001187	-0.509848421798482	0.0105766334146877	0.0806873532866672	715.03845337037	755.135205707996	611.080324438764	1190.42922257228	718.795527260209	966.985477682888	egl-19
WBGene00001188	-0.0861654816321043	0.683613021396539	0.938401056870456	175.509438554545	234.227566800444	255.485801173204	234.050491217602	214.133933241769	215.853615138422	egl-20
WBGene00001189	0.527772900237648	0.00974259402421895	0.0754080564683108	2749.64787068788	1872.91618086378	1807.17099360474	1424.47971378989	2164.48894682221	1364.81433787074	egl-21
WBGene00001190	0.312720130164298	0.214776214719227	0.644773902047224	106.791457321549	113.948546011027	138.692292065453	88.7777725308144	127.322879224836	96.7953431114002	egl-23
WBGene00001193	-0.288144475430314	0.0133869628546481	0.096664066777738	1143.13290402458	1405.36540080267	1237.80263670446	1494.08955816064	1319.52802105739	1617.4501833915	egl-26
WBGene00001194	0.0948693109262255	0.461086794297474	0.85882267848041	15320.3953294862	12556.0445461674	15405.2724111499	15672.3033666614	16729.0688494232	16206.4442971417	egl-27
WBGene00001196	-0.276641573084348	0.0319984996706887	0.187460132862964	6528.20821713467	8530.76694065093	7675.00202708073	8407.65859399781	5987.64776572796	7520.99815975579	egl-30
WBGene00001202	-0.0502449607125871	0.894785866732549	0.983095669144766	104.005593217508	87.7222933576953	57.353955365413	73.6451976676074	55.5590745708374	63.8849264535241	egl-36
WBGene00001204	-1.1171379647382	0.000244866268775992	0.00352984144374006	57.574524816835	135.653030965508	91.7663285846609	146.281557011001	53.2441131303858	157.776409271582	egl-38
WBGene00001207	-0.428117680212181	0.229508447122613	0.665472499561392	254.44225483569	224.279677862974	382.707302165574	563.940623235514	251.173316288994	407.508394498995	egl-43
WBGene00001208	0.178308310032327	0.402843745170735	0.828621981061694	2669.78643303872	2278.06656668077	3147.16795077848	2918.56927195052	2157.54406250085	1851.69491372109	egl-44
WBGene00001209	0.0188085057660848	0.870055346120006	0.9781900457487	30484.7822691461	28272.8047138312	32724.0813331278	34466.9613467645	34320.4608354146	33526.0350400646	egl-45
WBGene00001210	-1.24405003879171	4.85703210265914e-07	1.70789546055756e-05	833.901988476094	2352.22355694191	1166.89229188904	1976.31427713483	598.417532356728	1829.43198480546	egl-46
WBGene00001211	0.0833788879748402	0.914370371773107	0.989291456187322	17.6438059922559	9.04353539770055	5.21399594231028	9.0795449179242	11.5748072022578	14.51930146671	egl-47
WBGene00001214	0.0891803376476551	0.396913110730282	0.825093374262816	7314.75051584208	6162.26501999315	7275.60993789976	7132.48695219157	7491.21522130124	7463.88890732007	ego-1
WBGene00001215	0.152903134070614	0.22876004927048	0.664706097196184	5776.02490904377	4700.82969972475	5694.72636819128	5833.10319060419	6542.08103071611	5667.36733917248	ego-2
WBGene00001223	-1.19761732517059	0.106598397250801	0.43527451161446	7.42897094410774	18.9914243351712	13.5563894500067	14.1237365389932	3.47244216067734	23.230882346736	ehn-3
WBGene00001224	0.0598660232810721	0.515271380959654	0.881688420838226	7287.82049616969	6908.35669030345	7817.86551590003	7620.76470111104	8032.91619836691	7668.12708128512	ehs-1
WBGene00001225	0.111742444346008	0.25961481135312	0.70256128740481	22823.655983035	20636.4434240129	25091.834072774	23284.9973611787	22164.5983116034	20936.8327149959	eif-3.B
WBGene00001226	-0.019269086818985	0.793457255388847	0.963356499420774	25365.2926672879	25055.1148193294	25584.0352897281	26579.863328061	26638.2612952761	26995.2532403384	eif-3.C
WBGene00001227	-0.0198042060003403	0.752591568095671	0.954414047139247	17156.2797740488	17371.727145443	17223.9141958278	17155.2957032557	17342.5336311429	17910.0423359024	eif-3.D
WBGene00001228	0.0488748020293832	0.529975684123216	0.889443484605212	11353.3248453327	10984.2780940471	12321.7152108676	11620.8086566188	11743.7993874108	11633.8322885592	eif-3.E
WBGene00001229	0.0413675495935654	0.596096895470138	0.912832559312317	9057.77282360336	8684.50704241184	9613.56571843169	9289.38328936067	9473.979695048	9375.59693377022	eif-3.F
WBGene00001230	-0.0481608477094958	0.528326801507808	0.888098034158215	10924.3017733104	11137.1138422682	11557.343405725	11446.2796265298	10563.1690527805	11584.4666635724	eif-3.G
WBGene00001231	0.0459073136960723	0.534564188303466	0.891312009066824	6918.22919170033	6530.33691067957	7197.39999876511	6871.19782622019	6924.04966839061	6979.91219176307	eif-3.H
WBGene00001232	0.034267683707728	0.747423939545811	0.953088203882608	13253.2841642882	13795.0088956524	14454.2395512725	12653.8591006137	12103.775891401	12428.5220555038	eif-3.I
WBGene00001233	-0.10490248949139	0.260758221384485	0.704600120175313	6281.19493324309	7339.73332877377	6412.17220985318	6350.63725092587	6597.64010528694	7053.47665252773	eif-3.K
WBGene00001234	-0.000176707167653708	0.998172979351658	0.999482311077234	7488.4027116606	7166.09744913791	7170.28721986509	7068.9301377661	7227.30961708977	7654.57573324953	eif-6
WBGene00001235	-0.112520532094618	0.140585748719288	0.518294933487506	3365.32383768081	3705.13645243792	3470.43569920172	3549.09322458415	3269.88303463783	3671.44736421541	elb-1
WBGene00001236	0.345984734517114	0.168154325334797	0.570144167676399	3473.97253773838	1870.20312024447	3992.87809262121	3821.47957212187	4021.08802206436	3347.18296479222	elc-1
WBGene00001239	0.109027769622577	0.333196994445124	0.778568875504301	12759.257596505	12561.4706674061	14004.7931010454	11561.2871954901	11431.2795929498	11293.1126808071	elo-1
WBGene00001240	0.327792593454689	0.165075907785077	0.565725932682549	2200.83264219192	2421.85877950421	2370.28255537425	1390.17921076662	1979.29203158608	1406.43633540864	elo-2
WBGene00001241	0.0818960178054979	0.558880697003369	0.901052342515856	5390.64704131818	4727.96030591785	6053.44928902223	6073.20671176708	6353.4116733193	6013.89466751129	elo-3
WBGene00001242	-0.66218525487462	0.0359972085893013	0.205005196860558	97.5052436414141	172.731526096081	71.9531440038818	101.892670745594	79.8661696955788	120.026225458136	elo-4
WBGene00001243	0.641933441777335	0.00105663581180626	0.0123034735718289	2419.9872850431	1867.49005962516	2779.05983725138	1453.73602519209	1975.81958942541	1276.73057563937	elo-5
WBGene00001244	0.366661717944158	0.0692100980941261	0.328619819240088	3914.13906617676	4183.53947497627	4497.59289983684	2798.51751136908	3905.33995004178	2569.91635960767	elo-6
WBGene00001245	5.37477397135471	0.00125221949120549	0.0142069831021455	67.7893598649831	0	7.29959431923439	0	4.62992288090312	1.935906862228	elo-7
WBGene00001246	1.19026805222302	0.00918691932437878	0.0725189363269528	82.6473017531986	24.4175455737915	44.8403651038684	28.2474730779864	42.8267866483538	22.262928915622	elo-8
WBGene00001247	0.125436128843726	0.582718313658966	0.909650033289172	345.44714890101	283.062657948027	338.909736250168	302.65149726414	225.708740444027	249.731985227412	elo-9
WBGene00001248	-0.135411529394851	0.33124755703181	0.77701516831974	400.235809613804	440.420173868017	415.034077007898	464.065629138348	375.023753353153	403.636580774539	elp-1
WBGene00001249	-0.011697542536068	0.96252848874148	0.994945898582935	1305.64164342693	1124.11144993418	1644.49432020466	1900.6514028188	1167.89804670781	1127.66574724781	elt-1
WBGene00001250	-0.117034684087884	0.664986807141117	0.933842444763365	511.67037377542	559.794841117664	805.040973492707	826.238587531102	472.252133852118	554.637316028323	elt-2
WBGene00001251	-0.665084080088757	9.40105981800343e-05	0.00157797135764991	490.312082311111	720.769771196734	524.527991796414	792.946922832047	378.49619551383	697.894423833195	elt-3
WBGene00001252	0.129522557400022	0.761034205346298	0.955119204254198	26.0013983043771	26.2262526533316	33.3695740307858	28.2474730779864	27.7795372854187	25.166789208964	elt-4
WBGene00001253	-0.506452668939092	0.00118769697801127	0.0136008807783907	305.516430076431	459.411598203188	357.680121642485	465.074467462562	287.055218615993	425.899509690161	elt-6
WBGene00001258	0.191837215853925	0.336667321327309	0.780380349450335	10112.6866976667	7150.72343896182	10067.1833654127	10737.0662846075	12927.9021642017	11097.586087722	emb-4
WBGene00001259	0.0712012150280039	0.592298006458027	0.912604965319995	32914.9843892373	27499.5824373278	33236.0957346626	35346.6683654789	36810.2018646202	35157.0365714917	emb-5
WBGene00001262	0.265018132941185	0.0274321237171686	0.166972219599075	13972.0371031306	11330.645499779	15590.8906666962	13978.4638203064	16196.6277181193	12771.1775701181	emb-8
WBGene00001263	0.290046803522448	0.159037614286431	0.553607989066555	19637.5560693808	10801.5986790135	14462.5819447802	17767.6605660534	17959.4708550232	14010.1579619441	emb-9
WBGene00001281	-0.00719140340913027	0.930851961233539	0.992007820331107	7744.70220923232	7623.70034026156	7853.32068830774	7694.40989877865	8047.96344772984	8445.39368646966	emb-27
WBGene00001284	-0.0211291120055521	0.826802210870532	0.971142792734719	7364.89606971481	7126.30589338803	7720.88519137306	8002.10558766386	7941.47522146907	8238.25165221127	emb-30
WBGene00001303	-0.134311920339985	0.156886390515737	0.550162847514632	13647.9482456939	15616.3769247493	15628.4314374808	15671.2945283372	13403.6267402145	15556.9475448642	emo-1
WBGene00001309	-0.0871765254019538	0.309827920845139	0.759177077462662	6782.65047197036	7252.01103541607	7048.27971481503	6932.73696399723	6899.74257326587	7836.55097829896	emr-1
WBGene00001310	0.148044110256774	0.646545926155983	0.927741810790344	133.721476993939	91.3397075167755	107.408316411592	133.166658796222	92.5984576180624	77.4362744891201	end-1
WBGene00001311	-0.0457511456761721	0.892421938189899	0.982732034536853	62.2176316569023	56.0699194657434	41.7119675384822	49.4330778864762	54.4015938506116	58.0772058668401	end-3
WBGene00001320	0.0811166590590883	0.273323676650123	0.719156399960325	14440.0622726094	13241.5445293131	14117.4154133993	13508.3451612228	13367.7448378875	12885.3960749896	ent-1
WBGene00001324	-0.0859535643815371	0.255909294915972	0.69848854673004	6810.50911301077	7006.93122613839	7011.78174321886	7610.67631786891	6963.40401287829	7444.52983869779	eor-1
WBGene00001325	-0.109930058997041	0.4149499419819	0.835561651455381	2437.63109103535	2327.80601136812	2616.3831638513	3086.03643377001	2443.44180039662	2678.32714389244	eor-2
WBGene00001328	-0.0340862345396715	0.914756510633524	0.989291456187322	9914.89034627979	7110.02752967217	13887.9995919377	16934.3601102528	8499.3809286179	9031.00551229364	epi-1
WBGene00001329	0.0448480530449745	0.779701239956047	0.960947194824593	7610.05211087036	6225.56976777706	8160.94644890404	8761.76084579685	8673.00303665176	8708.67701973267	epn-1
WBGene00001330	-0.406524152528039	0.0193585378915069	0.128377248157291	2016.03698995724	2353.12791048168	2513.14604419355	3272.67152374957	1930.6778413366	2937.738663431	eps-8
WBGene00001331	-0.0745644879202906	0.55057541899321	0.897473991930295	3348.60865305656	3200.50717724622	3604.95679451333	4104.96314122595	3372.89881873792	3569.81225394844	erd-2
WBGene00001332	0.018361980291343	0.853080376815601	0.976577270774241	5256.92556432424	4950.43127670128	5156.64198694486	5050.24465101428	5522.34051619719	5733.18817248823	eri-1
WBGene00001333	0.0269345602536728	0.757461541306938	0.954739118239958	16132.939026498	15737.5602990785	16565.9079079082	17054.4118708343	17950.2110092614	16918.8580224416	erm-1
WBGene00001334	0.0280709503590623	0.727985516470361	0.94824444286993	6529.13683850269	6278.92662662349	6604.0472605302	6501.96299955794	6910.1598997479	6875.37322120275	ero-1
WBGene00001335	-0.0780676924284797	0.51548601047202	0.881688420838226	1205.35053568148	1218.16421807026	1214.86105455829	1354.86986941913	1366.98473058665	1423.8594971687	F35A5.8
WBGene00001336	0.0401874764746374	0.729626207605033	0.948493967601513	12928.2666854835	11554.925177642	12842.0720059102	13463.9562749574	14444.2019076975	14090.4980967265	qars-1
WBGene00001337	0.0504311073743172	0.672075416330799	0.935790198552834	19162.1019289579	17404.2838728747	19614.0099357828	20345.2424844197	22176.1731188057	21108.160472303	ears-1
WBGene00001338	-0.140332780919222	0.187934213657272	0.603670919408487	2328.98239097778	2816.15692284395	2347.34097322809	2506.96323567129	2287.18190316614	2351.15888417591	ears-2
WBGene00001340	-0.0474563386681934	0.716068092175342	0.94702661256714	8081.79176582121	7504.32567301192	8632.29168208889	9385.22293016098	8992.46771543408	9676.63045084667	etr-1
WBGene00001345	0.279698180238729	0.115924924647134	0.457751146431383	1804.31131805017	1681.19323043253	2027.20162237024	1924.86352259993	2086.93773856708	1268.98694819046	fos-1
WBGene00001352	0.0240666356200576	0.812876877688474	0.967651119177111	11481.4745941185	10085.3506755157	10966.076265867	11714.6306207706	11763.4765596546	11845.8140899732	evl-14
WBGene00001358	-0.124626606155277	0.291982166927967	0.740590410117653	1989.10697028485	2302.48411225456	1919.79330595864	1868.36857644396	1834.60694155786	2090.77941120624	evl-20
WBGene00001365	-0.0858673818121014	0.463771781445348	0.859906834950285	2554.63738340505	2647.04281090695	2908.36693662067	3161.69930808605	2629.79619635297	2780.93020759053	exc-4
WBGene00001366	-0.179058568571889	0.207861639793575	0.634586077988261	637.962879825252	777.744044202247	623.593914700309	720.310563488653	601.889974517405	611.746568464049	exc-5
WBGene00001368	-0.643805504743287	7.35369828688567e-05	0.00128018644821641	468.953790846801	871.796812338333	520.356795042566	789.920407859405	487.299383215053	644.656985121925	exc-7
WBGene00001371	0.012538486733558	0.915676836759391	0.989318624705294	2226.83404049629	2317.85812243065	2175.27910713185	1928.89887589679	1968.87470510405	2069.48443572174	exl-1
WBGene00001372	-0.0169028244126027	0.864769054407235	0.977655938441406	9050.34385265925	9748.93115872119	9567.68255413936	8436.91490540001	8619.75892352138	9372.69307347688	exo-3
WBGene00001373	-0.300126679553908	0.727307874381568	0.948114112112292	2.7858641040404	22.6088384942514	17.7275862038549	10.088383242138	17.3622108033867	13.551348035596	exp-1
WBGene00001374	-0.374933068729028	0.202303086607952	0.626942775598847	163.43736077037	220.662263703893	118.879107484674	185.626251655339	128.480359945062	126.801899475934	exp-2
WBGene00001377	-0.28881430971321	0.313112657684259	0.762812851187712	1007.55418429461	1051.76316675257	1406.73610523531	1774.54661229207	773.197121110821	1068.62058794986	eya-1
WBGene00001385	0.17176655805628	0.0550541841916053	0.282434170688593	38907.3780770282	31898.3580547694	33493.6671342128	32517.8857043834	35804.351118744	31645.3015234101	far-1
WBGene00001386	0.492192374602413	0.000791448058621052	0.00958870353279486	216475.570204459	147769.559691347	161085.361838488	120076.981539548	190380.113901296	135927.764424477	far-2
WBGene00001387	0.955109611460615	0.142725246378624	0.52299757293883	2321.55342003367	1177.46830878061	864.480527235044	403.53532968552	907.464884657011	530.438480250473	far-3
WBGene00001388	-0.52026903240062	0.462808173901099	0.859632280454608	29.7158837764309	66.9221619429841	28.1555780884755	23.2032814569174	15.0472493629351	14.51930146671	far-4
WBGene00001389	0.268727261101043	0.218524866472468	0.649418395156706	156.008389826262	145.600919902979	141.82068963084	123.078275554084	178.25203091477	125.83394604482	far-5
WBGene00001390	0.198043844497056	0.199402000082465	0.622165189186526	8265.65879668787	6159.55195937384	6266.18032346849	5955.17262783406	5854.53748290199	5658.65575829245	far-6
WBGene00001391	-0.41751195182077	0.437712251866572	0.847463959600288	114.220428265656	152.835748221139	46.9259634807925	75.662874316035	50.9291516899343	55.1733455734981	far-7
WBGene00001392	0.474098012704753	0.041886620588136	0.230152459244022	336.160935220875	217.949203084583	392.092494861733	337.960838611623	459.519845929634	299.097610214227	far-8
WBGene00001393	0.412611594665319	0.0116237744889926	0.086978262040376	36770.6203092293	24176.9875322126	28492.4022263487	23528.1273973142	25406.7018089559	20413.1699087632	fat-1
WBGene00001394	0.449165932332894	0.0532687192497479	0.275046168210449	49767.6049759457	37435.7147787814	45356.5507021571	31310.3062302995	30529.7114766752	23291.8634128962	fat-2
WBGene00001395	0.361757269966765	0.600307588584966	0.914440047678103	12237.3723876815	8741.48131541735	3892.76937052885	3808.3646739071	4488.71023303557	3496.24779318377	fat-3
WBGene00001396	0.349859833694943	0.000715724459170866	0.00881730464820784	15231.2476781569	10824.2075175078	13951.6103424338	11933.548537125	13186.0203648121	10489.7113329824	fat-4
WBGene00001397	0.816023356731223	0.272905188384705	0.718666077175994	3652.26784039697	1872.01182732401	2870.82616583604	1742.26378591723	855.378252246851	576.900244943945	fat-5
WBGene00001398	0.551737374363979	0.0128152780221109	0.0932973325476254	30977.8802155613	18255.2805537983	30613.4557756806	22154.089599735	19474.6131177987	14894.8673979823	fat-6
WBGene00001399	0.690727084968559	0.232465593990835	0.670359571126121	8297.23192320033	5571.72215852331	13554.3038516298	7925.43387502361	4535.0094618446	2850.62285463073	fat-7
WBGene00001400	-1.3602040215963	1.07384669074598e-05	0.000244711072058552	37.1448547205387	121.183374329187	54.2255578000269	98.8661557729524	38.1968637674507	112.282598009224	fax-1
WBGene00001401	-0.0135543888180195	0.930952412140064	0.992048499664108	1442.14898452491	1476.8093304445	1348.33935068144	1209.59715073235	1101.92164565494	1243.82015898149	fbf-1
WBGene00001402	0.00785264456902729	0.965126349951416	0.995354506072618	1249.92436134613	1229.92081408727	1140.82231217749	1133.93427641631	913.25228825814	923.427573282758	fbf-2
WBGene00001403	0.10267605162122	0.648708316739448	0.92891718602505	540.457636183838	676.456447748001	702.846653023425	596.223449610356	570.637995071309	416.219975379021	fbl-1
WBGene00001404	0.224751423320632	0.056855372304388	0.289252387555604	8459.74066260269	7240.25443939906	7908.58904529623	6360.72563416801	8814.21568451931	7947.86562287707	fbp-1
WBGene00001405	-0.00527324098316761	0.959566236774576	0.994512205702094	6106.61411605656	5840.31515983501	6057.62048577608	6118.6044363567	6606.89995104875	6880.21298835832	fce-1
WBGene00001406	-0.021095833659272	0.834621929457204	0.97375614988089	1600.0146170872	1595.27964415438	1767.54462444318	1773.53777396786	1658.66987208354	1731.66868826295	fce-2
WBGene00001410	-1.06195532715938	0.000129783445629698	0.00207562299742516	142.07906930606	326.47162785699	95.9375253385091	267.342155916657	148.1575321889	211.981801413966	feh-1
WBGene00001411	0.0127654928501226	0.86609101651019	0.977655938441406	6315.55392385959	6170.40420185108	6465.35496846474	6450.51224502304	6646.25429553643	6634.35281685537	fem-1
WBGene00001412	0.0295575712429621	0.769613473887999	0.957952308612097	9501.6538375138	8917.83025567251	9527.01338578934	9458.86812782859	10376.8146568241	10431.6341271156	fem-2
WBGene00001413	0.162477881952151	0.202693635631097	0.627542647612778	4780.54280253333	4214.28749532846	5060.70446160635	4493.36589604827	5699.43506639174	5176.61494959768	fem-3
WBGene00001414	1.06625363921009	0.0456288159474073	0.244754104784862	234.012584739394	57.8786265452835	58.3967545538751	51.4507545349038	96.0708997787397	76.4683210580061	fer-1
WBGene00001423	-0.193064842086052	0.0614750009492597	0.304110338546819	48019.9395613444	53635.3997366824	41481.5089178321	48366.7357777822	47171.9692720814	54241.2064193353	fib-1
WBGene00001425	0.146824197827237	0.21705624649306	0.647712429821649	2300.19512856936	2298.86669809548	2689.37910704364	2357.65516368765	2400.61501374827	2018.18290387269	fis-2
WBGene00001426	-0.178740826161982	0.0663062566373227	0.320074240493341	8544.24520709191	10370.2220405432	9174.54726008916	9136.03986408017	8140.56190534791	9763.74625964694	fkb-1
WBGene00001427	-0.244981699545597	0.0662624988680997	0.320074240493341	24753.331185767	32086.4635910415	22716.3375214574	24741.7599013434	22088.2045840685	25603.3362063965	fkb-2
WBGene00001428	-0.865798039429008	1.53297977771609e-06	4.6335550055483e-05	955.551387685858	2051.97818173825	1236.759837516	1916.79281600622	866.953059449109	1606.80269564924	fkb-3
WBGene00001429	-1.01679754264933	0.00086392337962512	0.0103469439955252	87.2904085932659	223.375324323204	142.863488819302	203.785341491188	74.0787660944499	188.75091906723	fkb-4
WBGene00001430	-0.342338783690259	0.0588927972922345	0.296399168425909	1180.27775874512	1588.94916937599	1633.02352913158	1781.60848056157	1093.81928061336	1583.57181330251	fkb-5
WBGene00001431	-0.0753816282603594	0.462282372866022	0.859576801119789	25705.1680879808	28435.5883509898	30374.6547615227	30319.6269959215	29312.0417589976	31215.5301999954	fkb-6
WBGene00001432	-0.755540148167138	7.64077941389159e-05	0.00132227474998646	612.890102888888	1145.81593488866	830.068154015796	1160.16407284587	535.913573464536	1035.71017129198	fkb-7
WBGene00001433	0.111978252948824	0.662075303877089	0.932961563646333	221.011885587205	191.722950431252	196.046247430866	173.520191764774	138.897686427094	150.03278182267	fkb-8
WBGene00001434	-0.144305682423694	0.664281836707271	0.933428491258832	326.87472154074	337.32387033423	504.714807215635	538.719665130169	244.228431967639	313.616911680937	fkh-2
WBGene00001435	0.131160462843792	0.431736954399525	0.845764878067724	567.387655856228	482.924790237209	602.737930931068	641.621174199977	682.91362493321	567.220710632805	fkh-3
WBGene00001436	0.18266160821533	0.380029197646307	0.817280610674249	414.165130134006	313.810678300209	446.31805266176	475.1628507047	413.220617120603	333.943933734331	fkh-4
WBGene00001437	-0.0740726607881618	0.866097920021649	0.977655938441406	162.508739402357	134.748677425738	179.361460415474	269.359832565085	121.535475623707	84.2119485069181	fkh-5
WBGene00001438	-0.271937665749587	0.499586419980483	0.875843284599286	34.3589906164983	49.739444687353	37.540770784634	53.4684311833314	39.3543444876765	30.9745097956481	fkh-6
WBGene00001439	0.164677424838506	0.418284838269702	0.838542519153168	2601.99707317374	1780.67211980724	2456.8348880166	2823.73846947443	2180.69367690537	1855.56672744554	fkh-7
WBGene00001440	-1.05226217561922	0.000193880361225465	0.00288358568997239	97.5052436414141	227.897092022054	103.237119657743	164.440646846849	68.291362493321	166.487990151608	fkh-8
WBGene00001441	0.391538861612626	0.0649956110532768	0.316223301303496	1848.88514371481	939.623327821087	1484.94604436997	1575.80546242196	1534.81943501938	1197.35839428802	fkh-9
WBGene00001442	-0.340750608665191	0.462521947706969	0.859632280454608	19.5010487282828	26.2262526533316	23.9843813346273	23.2032814569174	20.834652964064	31.9424632267621	fkh-10
WBGene00001443	0.109824214191051	0.35962081558245	0.801424897213998	8595.31938233265	7161.57568143907	8534.26855837346	9005.89972025659	9374.43635310859	8394.09215462062	fli-1
WBGene00001444	0.493024444615897	0.269119022967462	0.715347736433045	728.039152522558	434.089699089626	200.217444184715	256.244934350305	395.858406317217	250.699938658526	flp-1
WBGene00001445	0.264429223864685	0.485825530296326	0.871087098550214	136.50734109798	95.8614752156258	66.7391480615715	67.5921677223246	81.0236504158046	73.5644607646641	flp-2
WBGene00001446	0.674188527795283	0.130638287760531	0.495815412374909	539.529014815824	301.149728743428	172.061866096239	150.316910307856	288.212699336219	175.199571031634	flp-3
WBGene00001447	0.492559942036532	0.131085334645829	0.496920108418233	197.796351386869	148.313980522289	126.178701803909	97.8573174487386	143.527609307997	86.1478553691461	flp-4
WBGene00001448	0.507164094333676	0.130087718806892	0.494786836885142	315.731265124579	204.383899988032	144.949087196226	143.25504203836	253.488277729446	154.87254897824	flp-5
WBGene00001449	-0.0110103156765562	0.960786797054528	0.994801035745758	1863.74308560303	1993.1952016532	1431.7632857584	1308.4633065053	1297.5358873731	1327.0641540573	flp-6
WBGene00001450	0.142317988619578	0.683941798683877	0.938401056870456	143.007690674074	157.35751591999	98.0231237154332	97.8573174487386	128.480359945062	79.3721813513481	flp-7
WBGene00001451	0.491379038563064	0.195623018463033	0.617361612864998	189.438759074747	139.270445124588	89.6807302077368	83.7335809097454	159.732339391158	89.0517156624881	flp-8
WBGene00001452	0.578279821475198	0.060343473383027	0.300660365191817	511.67037377542	347.271759271701	273.213387377058	239.094682838671	397.015887037442	205.206127396168	flp-9
WBGene00001453	-0.134096760829213	0.412269651643485	0.834353623674725	442.02377117441	457.602891123648	344.123732192478	408.579521306589	377.338714793604	411.380208223451	flp-10
WBGene00001454	0.497261920315907	0.25401140816087	0.696103497359341	533.02866523973	391.585082720434	181.447058792398	175.537868413201	475.724576012795	275.86672786749	flp-11
WBGene00001455	0.157688749617563	0.582919725759299	0.909650033289172	334.303692484848	322.85421369791	239.843813346273	208.829533112257	230.33866332493	189.718872498344	flp-12
WBGene00001456	1.08949247350708	0.0203217463015589	0.133029184516991	283.229517244108	116.661606630337	80.2955375115783	74.6540359918212	218.763856122672	82.2760416446901	flp-13
WBGene00001457	0.702249205291744	0.128586654585535	0.49095321689669	701.109132850168	444.941941566867	216.902231200108	172.51135344056	545.173419226342	281.674448454174	flp-14
WBGene00001458	-0.00928907641910307	0.966352433006057	0.995354506072618	228.440856531313	256.836405294696	203.345841750101	191.679281600622	195.614241718157	182.943198480546	flp-15
WBGene00001459	0.504162484425789	0.0637213927171127	0.311929337612443	373.305789941414	264.071233612856	230.458620650114	173.520191764774	292.842622217122	194.558639653914	flp-16
WBGene00001460	0.753309177922423	0.022306223249053	0.143214764262058	381.663382253535	220.662263703893	222.116227142418	132.157820472008	225.708740444027	139.385294080416	flp-17
WBGene00001461	0.601044736376581	0.177179662229672	0.586633722647361	549.743849863973	303.862789362738	163.719472588543	149.308071983642	359.976503990217	254.571752382982	flp-18
WBGene00001462	0.725002950630353	0.0900703444054519	0.390615441337992	230.29809926734	141.079152204129	90.7235293961988	79.6982276128902	173.622108033867	78.4042279202341	flp-19
WBGene00001463	0.177876707649223	0.570166452632898	0.905681567770374	61.2890102888888	79.5831114997648	81.3383367000403	63.5568144254694	87.9685347371592	60.0131127290681	flp-20
WBGene00001464	-0.22719765520693	0.630625647379844	0.925462030031671	91.0048940653198	105.809364153096	38.583569973096	62.5479761012556	57.874036011289	51.3015318490421	flp-21
WBGene00001465	0.0778487582703175	0.671176477324446	0.935790198552834	291.587109556229	266.784294232166	248.186206853969	217.909078030181	253.488277729446	267.155146987464	flr-1
WBGene00001466	-0.116748682502745	0.756879499063872	0.954739118239958	81.7186803851851	97.6701822951659	50.0543610461787	65.574491073897	70.6063239337725	56.1412990046121	flr-2
WBGene00001468	-0.118198657699716	0.720465280625421	0.947374971046612	70.5752239690235	68.7308690225242	65.6963488731095	66.5833293981108	43.9842673685796	60.9810661601821	flr-4
WBGene00001470	-0.0481910405333908	0.820685516937308	0.970436838539728	3417.32663428956	3044.054014866	4328.65943130599	5088.58050733441	4473.66298367264	4501.95140811122	baz-2
WBGene00001475	-1.13901815310353	2.18727403765663e-05	0.000448405252842117	649.106336241414	1434.30471407531	1131.43711948133	2321.33698401595	699.118355016371	1705.53394562287	fmi-1
WBGene00001476	0.656672074907838	0.0288457916293426	0.173325015037268	589.674568688552	274.923476090097	565.197160146434	552.843401669162	571.795475791535	268.123100418578	fmo-1
WBGene00001477	-1.02042730693986	0.116722665747182	0.460330612202739	24.1441555683501	55.1655659259733	13.5563894500067	34.3005030232692	13.8897686427094	15.487254897824	fmo-2
WBGene00001478	0.00473028295556989	0.984088533455156	0.997400373141415	125.363884681818	121.183374329187	113.665111542364	139.219688741504	125.007917784384	102.603063698084	fmo-3
WBGene00001479	-0.0221755631554586	0.896476958124745	0.983537534676566	575.74524816835	627.621356600418	488.030020200242	583.108551395576	686.386067093887	565.284803770577	fmo-4
WBGene00001480	0.0957560076348211	0.363025937166751	0.803750350978403	788.399541443434	759.656973406846	817.554563754251	748.55803656664	853.063290806399	791.785906651253	fmo-5
WBGene00001481	0.262470961727013	0.247935030770413	0.689334880829322	2232.40576870438	2115.28292952216	2406.78052697042	2143.78143895433	3759.49737929333	2741.24411691485	fog-1
WBGene00001482	0.114564264461725	0.313174572336946	0.762812851187712	3122.95366062929	2846.00058965636	3278.5606485247	2937.73720011059	3518.74138948637	3378.15747458787	fog-2
WBGene00001483	1.63095330955567	0.0145880654350931	0.102696955252539	101.219729113468	33.461080971492	71.9531440038818	52.4595928591176	390.071002716088	95.8273896802862	fog-3
WBGene00001484	-0.0421298554318633	0.85262524353878	0.976577270774241	1718.87815219293	1490.37463354105	2233.67586168572	2665.35085257286	1974.66210870518	1947.52230340137	fox-1
WBGene00001485	0.0332725144817702	0.687119998534549	0.939167048905821	4431.38116816027	4277.59224311236	4495.50730145992	4233.0856084011	4552.37167264799	4660.69577081392	fre-1
WBGene00001486	-0.0253256241020283	0.822117820827913	0.970436838539728	1208.13639978552	1239.86870302475	1301.41338720065	1172.27013273644	1107.70904925607	1269.95490162157	frh-1
WBGene00001487	3.17494817120177	0.00019600152179756	0.00290699091314091	67.7893598649831	4.52176769885027	18.770385392317	1.0088383242138	33.5669408865476	7.74362744891201	frk-1
WBGene00001488	0.0880211329088775	0.445797944162164	0.851981709176501	11608.6957215364	9739.88762332349	10719.9756573899	11881.0889442659	12283.185403036	10942.7135387438	frm-1
WBGene00001489	-0.403870618259808	0.000239105100264894	0.00345617526508122	1378.07411013199	1939.83834280677	1464.09006060073	1861.30670817446	1305.63825241468	1687.1428304317	frm-2
WBGene00001490	-0.267602099097927	0.1483675875864	0.535743042970775	354.733362581144	477.498668998589	399.392089180967	538.719665130169	510.448997619569	504.303737610395	frm-3
WBGene00001491	0.0990114923928816	0.413188203518239	0.834602446594221	8398.4516523138	6838.72146774115	7289.16632734977	7710.55131196607	8670.68807521131	8193.72579438003	frm-4
WBGene00001492	0.228757144372698	0.587112146287777	0.91079667820882	219.154642851178	108.522424772407	265.913793057824	336.952000287409	372.708791912701	286.514215609744	frm-5.1
WBGene00001493	0.0901189139988158	0.509439187330287	0.879827253262428	6212.4769520101	5717.32307842629	6841.80547549954	7303.98946730791	7553.71918019344	6338.15906693448	frm-7
WBGene00001494	0.200150788198099	0.336358794995917	0.780346525704916	252.585012099663	217.044849544813	231.501419838576	238.085844514457	328.724524544121	251.66789208964	frm-8
WBGene00001495	-0.302403184953142	0.430717860057189	0.845260153394795	137.435962465993	95.8614752156258	82.3811358885024	208.829533112257	127.322879224836	123.898039182592	frm-9
WBGene00001496	0.196312837708347	0.0248422043699588	0.154998618648286	7435.47129368383	6677.74653766209	8283.99675314257	7193.01725164439	7858.13660961282	6706.94932418892	frm-10
WBGene00001497	-0.0158047252124285	0.842097845047289	0.975618341243601	11024.5928810559	11535.0293997671	11319.5851907556	10972.1256141493	11777.3663282973	11988.1032443469	fars-1
WBGene00001498	0.0280669744864552	0.800704890771675	0.96382990797903	9403.21997250437	9041.72669062101	9626.07930869323	9544.61938538676	10796.9801582661	10663.942950583	fars-3
WBGene00001499	0.0670141282262353	0.529826000112588	0.889443484605212	11452.6873317101	10521.2490816848	11908.7667322367	11017.5233387389	12448.7051460283	12645.3436240733	fsn-1
WBGene00001500	1.2294711977591	0.0483406014687894	0.255438221331444	379.806139517508	111.235485391717	50.0543610461787	60.530299452828	236.126066926059	112.282598009224	ftn-1
WBGene00001501	0.328131661675448	0.0169951893821005	0.115819174953794	9922.3193172239	7181.47145931401	7946.12981608086	6686.58041288907	7537.51445011027	6371.06948359236	ftn-2
WBGene00001502	-0.0483620180953646	0.544756582675248	0.895236967005723	17105.2055988081	16267.5114733837	16764.039753716	17733.3600630302	16360.9899803914	17943.9207059914	ftt-2
WBGene00001503	0.070111545530239	0.434803158334746	0.845764878067724	12728.6130913606	12057.7457457541	13143.4409713757	12109.0864055382	13694.1544009912	13521.3414792315	fum-1
WBGene00001505	0.304286204215324	0.236360762161543	0.675866903479408	547.886607127946	373.498011925033	420.248072950208	377.305533255961	309.047352300283	284.578308747516	fut-1
WBGene00001506	-1.2675869820702	0.0023912403650815	0.024369845025837	49.2169325047138	178.157647334701	59.4395537423372	99.8749940971662	39.3543444876765	78.4042279202341	fut-2
WBGene00001507	0.192746367733919	0.626626254766014	0.924678669262029	29.7158837764309	33.461080971492	41.7119675384822	35.309341347483	46.2992288090312	33.8783700889901	fut-4
WBGene00001508	-0.445920595938636	0.00531276435252847	0.0463963943922291	361.233712157239	443.133234487327	338.909736250168	482.224718974196	288.212699336219	422.995649396819	fut-8
WBGene00001509	-0.00693770557877992	0.935819314269259	0.993256572317467	8178.36838809461	7747.59677521006	8053.53813249245	8085.83916857361	8281.77455321545	8798.69668882628	fzo-1
WBGene00001510	-0.0656853786781869	0.56284133253716	0.902370703223188	6184.61831096969	5738.123209841	6416.34340660703	7105.24831743779	5910.09655747283	6531.74975315728	fzr-1
WBGene00001511	-0.000770120049700031	0.992526406590476	0.999351701318431	15135.5996772515	14736.440930553	15266.5801190845	15308.1127316202	16006.8008800023	16388.4195421912	fzy-1
WBGene00001512	0.774968476572161	0.113456780790906	0.45249200330955	33.4303692484848	17.182717255631	28.1555780884755	13.1148982147794	26.6220565651929	21.294975484508	gab-1
WBGene00001513	0.015532144248912	0.868318799810291	0.977779941730854	10616.928100498	10320.4825958559	11400.9235274557	10728.9955780138	11250.7126005946	11862.2692983021	gad-1
WBGene00001514	-0.00203412509701204	0.98145053222623	0.996995231604307	13316.4304173131	13136.6395186998	13211.2229186258	12477.3123938763	13373.5322414887	14343.1339422473	xnd-1
WBGene00001515	-0.0954895147684861	0.825346023326847	0.971041938516386	135.578719729966	66.017808403214	113.665111542364	203.785341491188	164.362262272061	172.295710738292	gap-1
WBGene00001516	-0.0873804464959058	0.558354868606642	0.900878464820682	3198.17199143838	3019.63646929221	3321.31541525165	4020.22072199199	3767.59974433491	3889.23688621606	gap-2
WBGene00001517	-0.238420710226539	0.582790492450857	0.909650033289172	57.574524816835	60.5916871645937	33.3695740307858	34.3005030232692	39.3543444876765	59.0451592979541	gar-1
WBGene00001518	-0.187032381017871	0.644566839125688	0.927461674268982	128.149748785858	150.122687601829	69.8675456269577	78.6893892886764	77.5512082551272	85.1799019380321	gar-2
WBGene00001519	-0.722143694799459	0.00313014321615096	0.0303284983516232	95.6480009053871	165.49669777792	76.12434075773	146.281557011001	98.3858612191912	133.577573493732	gar-3
WBGene00001520	0.114427810995481	0.383705653389243	0.818650864296444	3777.63172507878	3036.81918654784	4062.74563824817	3958.68158421495	3688.89105535956	3655.96010931758	gas-1
WBGene00001522	0.0193905572599589	0.867500061601634	0.977779941730854	1460.72141188518	1355.62595611531	1607.99634860849	1491.063043188	1429.48868947884	1592.28339418253	gbh-1
WBGene00001523	0.101385734634444	0.650217352304346	0.929802074961855	1249.92436134613	1076.18071232637	846.752941031189	957.387569678896	866.953059449109	729.836887059957	gbh-2
WBGene00001526	-0.00704185238321604	0.943847800667692	0.993256572317467	5642.30343204983	5702.85342178997	6377.75983663393	6321.38093952367	5676.28545198722	5759.32291512831	gck-1
WBGene00001527	0.328583190497448	0.040707095486381	0.225225190692103	8030.71759058046	5301.32045013206	8425.81744277341	7894.15988697299	8649.85342224725	6797.93694671363	gcs-1
WBGene00001535	-0.251844963907444	0.459342117604574	0.858265865558884	37.1448547205387	47.0263840680429	42.7547667269443	53.4684311833314	42.8267866483538	45.4938112623581	gcy-8
WBGene00001536	-0.358492421626076	0.449976479009149	0.854719214659758	25.0727769363636	56.0699194657434	37.540770784634	53.4684311833314	45.1417480888054	28.0706495023061	gcy-9
WBGene00001537	0.356787060995032	0.212615397068738	0.64148650769492	351.947498477104	241.462395118605	270.084989811672	299.624982291499	269.693007812607	155.840502409354	gcy-11
WBGene00001538	0.427163165626195	0.0177177945176432	0.119689036841195	1340.00063404343	843.761852605461	1028.19999982359	1051.20953383078	1485.04776404967	970.857291407344	gcy-12
WBGene00001539	-0.19305617561464	0.774775982424929	0.959821741135956	10.2148350481481	9.04353539770055	8.34239350769644	14.1237365389932	12.7322879224836	12.583394604482	gcy-13
WBGene00001541	0.94399672098497	0.158425914459669	0.55292865719283	114.220428265656	51.5481517668931	18.770385392317	34.3005030232692	78.708688975353	24.19883577785	gcy-15
WBGene00001542	0.692097875620882	0.30927193109357	0.758606804802815	17.6438059922559	8.13918185793049	36.4979715961719	30.265149726414	48.6141902494827	25.166789208964	gcy-17
WBGene00001543	-0.0684147704368225	0.819760226525438	0.970436838539728	73.3610880730639	87.7222933576953	66.7391480615715	66.5833293981108	92.5984576180624	89.0517156624881	gcy-18
WBGene00001544	-0.0918044970515556	0.744596535715509	0.952325852577451	162.508739402357	149.218334062059	113.665111542364	187.643928303767	203.716606759737	174.23161760052	gcy-19
WBGene00001545	-0.399985216334046	0.600527475131269	0.914512633973804	13.929320520202	20.8001314147113	13.5563894500067	12.1060598905656	4.62992288090312	9.67953431114002	gcy-20
WBGene00001546	-0.249920031931027	0.499303328833605	0.875782854237915	275.8005463	283.062657948027	259.656997927052	323.83710207263	123.850437064158	178.103431324976	gcy-21
WBGene00001547	-0.438762645528067	0.250910635738909	0.692448263184556	35.2876119845118	45.2176769885027	51.0971602346407	72.6363593433936	40.5118252079023	54.2053921423841	gcy-22
WBGene00001548	0.0249723044301918	0.936454213578025	0.993256572317467	95.6480009053871	90.4353539770055	62.5679513077233	89.7866108550282	111.118149141675	84.2119485069181	gcy-23
WBGene00001551	-0.796269732283457	0.053813751804505	0.27705211780671	26.0013983043771	45.2176769885027	20.8559837692411	51.4507545349038	30.0944987258703	36.7822303823321	gcy-31
WBGene00001553	-1.04398267379349	0.0127385750315036	0.0928531032629899	29.7158837764309	71.4439296418343	19.8131845807791	59.5214611286142	43.9842673685796	60.9810661601821	gcy-33
WBGene00001554	-1.83860098420958	0.0001736905741609	0.00264546180882122	26.9300196723906	75.0613438009146	26.0699797115514	62.5479761012556	32.4094601663218	167.455943582722	gcy-34
WBGene00001555	0.0625370235138768	0.835276013928077	0.973976354302095	102.148350481481	90.4353539770055	76.12434075773	78.6893892886764	70.6063239337725	69.6926470402081	gcy-35
WBGene00001556	-1.19145067497356	0.0599363666316747	0.299568994062111	22.2869128323232	38.8872022101124	20.8559837692411	35.309341347483	4.62992288090312	35.8142769512181	gcy-36
WBGene00001557	-0.466349529482016	0.399705186199453	0.826434437751941	13.929320520202	27.1306061931016	15.6419878269308	32.2828263748416	27.7795372854187	19.35906862228	gcy-37
WBGene00001558	-0.0300157846231798	0.779725186333597	0.960947194824593	19891.0697028485	20271.9889474856	20940.4505035065	21664.8030124914	23212.1183634078	23451.57572903	gdi-1
WBGene00001559	-0.349329928983786	0.0122735967991088	0.0903362775058862	690.89429780202	785.883226060178	645.492697658012	954.361054706255	637.771876844404	776.298651753429	gei-1
WBGene00001560	0.43361567266833	0.00137518183475185	0.0154487237155891	2384.69967305858	1637.78426052357	2110.6255574472	1831.04155844805	2111.24483369182	1423.8594971687	gei-3
WBGene00001561	-0.0517923746700159	0.732159007906064	0.949174952757317	15217.3183576367	14505.8307779117	17400.1472586779	19568.4369747751	14769.4539900809	15045.868133236	gei-4
WBGene00001562	0.0109380513746976	0.956306442444799	0.994137188164618	7707.55735451178	6434.47543546394	9406.04867992774	10654.3415420219	9381.38123742994	9206.20508332527	lin-66
WBGene00001563	0.0698514172136544	0.563336870070643	0.902370703223188	11040.3794443121	9573.4865720058	11600.0981724519	12075.7947408392	12160.492446692	11507.0303890833	gei-6
WBGene00001564	0.310906635691159	0.0658369190507473	0.318952640985205	48075.6568434252	29357.1246080155	41035.1908651703	43795.6893307695	48838.7415092065	38054.1211908159	icl-1
WBGene00001565	0.111595702536415	0.599173322919382	0.913760829179784	3388.53937188114	2448.98938569731	3553.85963427868	4267.38611142437	4153.0408241701	3553.3570456195	gei-8
WBGene00001566	-0.0415813288874927	0.625882340232381	0.924678669262029	3336.53657527239	3479.0480674954	3315.05862012087	3343.29020644453	3531.47367740885	3656.9280627487	acdh-13
WBGene00001568	0.0710206093507548	0.557929985078328	0.900878464820682	10790.5802963165	9096.89225654698	10799.228395713	10951.948847665	11604.9017009837	11551.5562469145	snpc-4
WBGene00001569	0.119213071925222	0.595701879335817	0.912832559312317	5363.71702164579	4219.71361656708	4684.25395457155	4896.90122573379	7162.49069675712	6728.24429967343	meg-3
WBGene00001570	-1.85420788995107	3.79082104101334e-16	1.34186640805115e-13	429.023072022222	1772.53293794931	617.337119569537	1594.97339058202	334.51192814525	1627.12971770264	gei-13
WBGene00001571	0.0577025131690158	0.675598161028518	0.936035757764918	7115.09692171919	6486.02358723083	6796.96511039568	6435.37967015983	8013.23902612307	8143.3922159621	gei-14
WBGene00001572	-0.269408077387551	0.064671475825177	0.315031173828515	718.752938842424	954.997337997178	783.142190535004	870.627473796509	651.661645487114	770.490931166745	gei-15
WBGene00001574	0.0410811121637265	0.667377295702039	0.933906083039425	13212.4248240956	11665.2563094939	13235.2072999604	13531.5484426797	13404.7842209348	13537.7966875604	gei-17
WBGene00001577	-0.136537304789058	0.438899682269906	0.848314189840042	950.90828084579	965.849580474419	1163.76389432365	1358.90522271599	973.441285709881	1070.55649481209	gem-4
WBGene00001578	0.521891859659317	0.00381875120081507	0.0354480698588481	1468.15038282929	934.197206582467	1466.17565897765	1118.8017015531	1152.85079734488	794.689766944595	ges-1
WBGene00001579	0.0636445826696743	0.766411168959341	0.956302953967832	3484.18737278653	2525.85943657776	3714.45070930184	4265.36843477595	4229.434551705	4143.80863859904	gex-2
WBGene00001580	0.051494558099572	0.690290109151496	0.939958210691929	7717.77218955993	7029.54006463264	8475.87180381959	8770.84039071478	9063.07403936785	8570.25967908337	gex-3
WBGene00001581	0.827989411476426	0.0116251315138402	0.086978262040376	2463.63248933973	954.092984457408	3919.88214942887	2507.97207399551	2924.95378001054	1782.00226668088	gfi-1
WBGene00001582	0.0468601093274857	0.69494727848633	0.941588442508067	12742.5424118808	11276.3842873928	12245.5908701099	12872.7770169681	14218.4931672535	13803.9838811168	gfi-2
WBGene00001583	0.0529818335139819	0.76790023221704	0.95696157087977	2250.97819606464	1897.33372643758	2717.53468513212	2857.03013417348	2612.43398554958	2553.46115127874	gfi-3
WBGene00001584	0.057996730667531	0.561567625028609	0.901936941827927	9281.5705732946	8248.60863624267	9264.2279902969	9317.63076243866	9862.89321704387	9723.09221554015	nrde-4
WBGene00001585	-0.111813913014981	0.234773719379672	0.673578994236094	2955.80181438687	3254.76838963243	3067.91521245537	3088.05411041844	3115.9380988478	3532.06207013499	gfl-1
WBGene00001586	-0.344764619801012	0.600392026010463	0.914465750822049	17.6438059922559	16.278363715861	9.3851926961585	15.132574863207	8.10236504158046	13.551348035596	ggr-1
WBGene00001587	-0.515829467909906	0.483924208792666	0.869829465341725	27.858641040404	27.1306061931016	8.34239350769644	22.1944431327036	8.10236504158046	14.51930146671	ggr-2
WBGene00001588	0.186932506163504	0.63968882005128	0.926842187884291	51.0741752407407	46.1220305282728	37.540770784634	47.4154012380486	50.9291516899343	29.0386029334201	ggr-3
WBGene00001589	0.0261450754236488	0.796254902518931	0.963356499420774	5112.06063091414	4633.00318424199	5256.75070903722	5431.5855375671	5355.66329248468	5377.94926326939	gip-1
WBGene00001590	-0.0404964184771559	0.623443921253335	0.924553071333399	1925.03209589192	2063.73477775527	1939.60649053942	1934.95190584207	1921.41799557479	1951.39411712583	C45G3.3
WBGene00001591	0.805439350350156	0.0028224316365039	0.0278096570515663	915.620668861279	447.655002186177	471.345233184849	436.826994384575	745.417583825402	335.879840596559	glc-1
WBGene00001592	0.0289587206301054	0.931498860820555	0.992239808848165	149.508040250168	181.775061493781	104.279918846206	93.8219641518834	149.315012909126	119.058272027022	glc-2
WBGene00001593	-0.844894103519751	0.256514718304835	0.699062950877282	9.28621368013467	20.8001314147113	5.21399594231028	12.1060598905656	9.25984576180623	9.67953431114002	glc-3
WBGene00001594	-0.396574781115868	0.241768014403108	0.683307789465421	72.4324667050504	107.618071232637	56.311156176951	83.7335809097454	63.6614396124179	61.9490195912961	glc-4
WBGene00001595	0.077153312209771	0.487613165534216	0.87189691952526	68839.6306322063	62651.8045281899	68629.7429902532	67332.8962730017	78266.5313402267	74515.9589874492	gld-1
WBGene00001596	0.0726119851744671	0.581440959102695	0.908984598689881	14829.1546258071	13103.1784377283	14449.0255553302	15327.2806597803	17557.8250451048	16105.7771403059	gld-2
WBGene00001597	0.0760889789882842	0.617910482116162	0.921638001357753	22871.0156728037	20079.3616435145	23267.9782921538	22287.2562585313	27473.9623752791	27463.7427009976	gld-3
WBGene00001598	0.032744945922669	0.641179095132355	0.926842187884291	29450.2980651791	28067.5164603034	28107.6093258062	27402.0665622952	29106.0101907974	29249.6167814029	glh-1
WBGene00001599	0.0352370841750653	0.796197808113432	0.963356499420774	16714.2560028744	15185.9046398188	14760.8225126804	15208.237737523	18543.9986187372	18417.2499338061	glh-2
WBGene00001600	0.0516344489099809	0.620214442693988	0.922816347253984	5119.48960185824	4739.71690193486	5083.64604375252	5055.28884263535	5660.08072190406	5509.5909299009	glh-3
WBGene00001601	0.0662414554360944	0.477093233688651	0.867834619099924	9667.87706238821	8485.54926366243	8850.23671247746	8786.9818039022	9602.46005499307	9586.61078175307	glh-4
WBGene00001602	-0.251555149177193	0.0807263597848908	0.363451154610946	817.186803851851	1034.58044949694	992.744827415877	1176.30548603329	855.378252246851	962.145710527318	gln-1
WBGene00001603	5.30174686394807	4.26370031184434e-13	7.00169920282149e-11	280.443653140067	3.61741415908022	56.311156176951	4.0353532968552	116.905552742804	3.87181372445601	gln-2
WBGene00001604	0.17132500219351	0.173607140368864	0.580110790630507	10564.9253038892	9372.72008617685	10511.4158196975	10647.2796737524	13017.0281796591	10254.4986492217	gln-3
WBGene00001605	2.12329463725343	0.0159185341591325	0.110126852896179	34.3589906164983	8.13918185793049	15.6419878269308	4.0353532968552	11.5748072022578	1.935906862228	gln-4
WBGene00001606	0.012338545028376	0.931853477493278	0.992271197079857	19997.86116017	18748.153232973	19818.3985767214	17877.6239433927	21649.519391103	24315.9581430148	gln-5
WBGene00001607	0.0585913984081906	0.678116849324144	0.937143089536074	50545.789682341	48033.8339113467	52383.9744332029	45676.163967104	57957.3746231452	60772.9561724926	gln-6
WBGene00001608	-1.73472764571527	0.00387110797897247	0.0358922462148152	11.1434564161616	34.3654345112621	6.25679513077233	34.3005030232692	9.25984576180623	20.327022053394	R07B1.8
WBGene00001609	0.169825293270718	0.198380478123364	0.621925336750062	19862.28244044	15535.8894597098	19748.5310310944	18875.3650460402	22038.4329130988	20391.8749332787	glp-1
WBGene00001612	-1.71247620691963	0.000365828029105688	0.00501055432125924	28.7872624084175	93.1484145963157	11.4707910730826	58.5126228044004	25.4645758449671	63.8849264535241	glr-1
WBGene00001613	-0.189505052042208	0.636819185318376	0.926298310924703	104.005593217508	115.757253090567	68.8247464384957	69.6098443707522	52.0866324101601	71.6285539024361	glr-2
WBGene00001615	-0.136126475913507	0.59411455849115	0.912832559312317	188.510137706734	213.427435385733	140.777890442377	182.599736682698	158.574858670932	140.35324751153	glr-4
WBGene00001616	-0.0349915104917976	0.920150613192557	0.989806822973823	91.0048940653198	79.5831114997648	51.0971602346407	78.6893892886764	70.6063239337725	60.0131127290681	glr-5
WBGene00001617	-0.195037336026989	0.304787589294829	0.752850858470202	251.65639073165	310.193264141129	209.602636880873	262.297964295588	275.480411413736	270.059007280806	glr-6
WBGene00001618	-0.98022754560525	0.0767641608258129	0.352362265603302	10.2148350481481	19.8957778749412	17.7275862038549	30.265149726414	12.7322879224836	30.0065563645341	glr-7
WBGene00001619	-1.16616255136126	0.062073751689107	0.305742977939328	11.1434564161616	18.9914243351712	9.3851926961585	22.1944431327036	5.7874036011289	18.391115191166	glr-8
WBGene00001620	0.465283120469592	0.0206778538550322	0.13465966232903	1729.09298724108	1151.24205612728	1189.83387403521	1222.71204894713	1992.02431950857	1182.83909282131	glt-1
WBGene00001621	0.0242824943164463	0.929275473156884	0.991986932845195	68.7179812329966	77.7744044202247	72.9959431923439	72.6363593433936	77.5512082551272	64.8528798846381	glt-3
WBGene00001622	0.660675016141754	0.0652358423003323	0.31691849551835	254.44225483569	122.087727868957	156.419878269308	186.635089979553	368.078869031798	183.91115191166	glt-4
WBGene00001623	0.686431438417957	0.0463529710760603	0.247687513005892	131.864234257912	71.4439296418343	80.2955375115783	77.6805509644626	105.330745540546	48.3976715557001	glt-5
WBGene00001624	0.839641684935009	0.0922917027048779	0.396887670833704	49.2169325047138	18.9914243351712	25.0271805230893	20.176766484276	30.0944987258703	19.35906862228	glt-6
WBGene00001625	-0.275909070091761	0.629392294455103	0.925387569433953	17.6438059922559	35.2697880510321	25.0271805230893	17.1502515116346	37.0393830472249	43.5579044001301	glt-7
WBGene00001627	-0.224353977075648	0.250406352936005	0.69179691434406	377.948896781481	424.141810152156	265.913793057824	384.367401525458	368.078869031798	373.630024410005	gly-2
WBGene00001628	0.0356050300735466	0.769338384385416	0.957867980714915	7407.61265264343	6765.46883101978	7056.62210832273	7140.55765878528	8240.10524728732	8244.05937279795	gly-3
WBGene00001629	0.218595563440391	0.0901862154570642	0.390798755716968	3785.98931739091	2793.5480843497	3663.3535490672	3669.14498516559	3877.56041275636	3272.65055059644	gly-4
WBGene00001630	0.0630008692028183	0.458401269497224	0.858211611655023	5927.39019202996	5399.894985967	5589.40365015662	5588.96431614445	6104.55331847076	5879.34914058645	gly-5
WBGene00001631	-0.467899484538883	0.00859949887542442	0.0687657718808411	879.404435508753	1021.01514640039	1014.64361037358	1368.99360595813	752.362468146757	1271.8908084838	gly-6
WBGene00001632	0.0448146685461608	0.715257653511792	0.94702661256714	9326.14439895925	8940.43909416676	9841.93874070488	9617.25574473016	11147.6968164945	10829.4629873035	gly-7
WBGene00001633	0.0863881457765023	0.727896531773597	0.948229283775744	1220.2084775697	1555.48808840449	1308.71298151988	1250.95952202511	2193.42596482785	1639.71311230712	gly-8
WBGene00001635	-0.0025607393193723	0.978216643070628	0.996763080759008	8529.3872652037	8251.32169686198	8305.89553610027	8206.89976747926	8902.18421925647	9324.29540192118	gly-10
WBGene00001636	-0.439765842456004	0.0117770979866354	0.0878162753229969	560.887306280134	788.596286679488	689.290263573419	962.431761299965	567.165552910632	714.349632162133	gly-11
WBGene00001637	-0.223948693882787	0.258496716117261	0.701532215370897	401.164430981818	544.420830941573	556.854766638737	657.762587387398	486.141902494827	483.976715557001	gly-12
WBGene00001638	0.217724572136972	0.0811758028397772	0.364872162582963	1543.36871363838	1285.99073355302	1520.40121677768	1387.15269579397	1790.62267418928	1500.3278182267	gly-13
WBGene00001639	0.133347124760531	0.482158137765253	0.869585599777303	284.158138612121	246.888516357225	221.073427953956	213.873724733326	272.007969253058	247.796078365184	gly-14
WBGene00001643	-0.578085393036296	0.282506125139229	0.729933506462739	15.7865632562289	38.8872022101124	16.6847870153929	20.176766484276	24.3070951247414	25.166789208964	gly-18
WBGene00001644	0.411128752617604	0.0535564029880459	0.276185235778797	277.657789036027	158.26186945976	222.116227142418	211.856048084898	229.181182604704	179.07138475609	gly-19
WBGene00001645	0.0630663331720001	0.548529102709329	0.896742493203322	10290.0533789572	9065.23988265503	10094.2961443127	9847.2708826509	10820.1297726706	10957.2328402105	gly-20
WBGene00001646	-0.189157319156324	0.319965923196836	0.768627887189461	401.164430981818	501.91621457238	498.458012084862	525.60476691539	364.606426871121	414.284068516793	gna-1
WBGene00001647	0.0644142342535367	0.635352573826485	0.926034452362175	11649.5550617289	10248.1343126743	10812.7847851631	9867.44764913518	12077.1538348358	12915.4026313541	gna-2
WBGene00001648	0.0812677078379847	0.551736117526419	0.898239960736545	9445.93655543299	7977.30257431165	10459.2758602744	10633.1559372135	10324.728024414	9964.11261988753	goa-1
WBGene00001649	0.474374871994504	7.91159691006384e-06	0.00018764314093619	4010.71568845017	2959.04478212762	3811.43103382881	3104.19552360586	4394.95429469728	2729.62867574148	gob-1
WBGene00001650	0.114780036334733	0.687468884608739	0.939253106072726	625.890802041077	409.672153515835	798.784178361934	891.813078604999	765.09475606924	721.125306179931	gon-1
WBGene00001651	0.284339845473317	0.0999845897355552	0.418009344303368	3159.16989398182	1971.49071669872	2627.85395492438	2795.49099639644	3264.0956310367	2665.74374928796	gon-2
WBGene00001653	0.164370281120042	0.247968414034278	0.689334880829322	10685.646081731	8036.98990793648	10798.1855965246	10761.2784043886	11569.0197986567	10695.8854138097	gon-4
WBGene00001660	0.0682874098834536	0.511829087549256	0.880540612978951	2884.29796904983	2628.95574011155	2954.250100913	3088.05411041844	3133.30030965118	2839.97536688848	gop-1
WBGene00001661	-0.0403753215418379	0.64579339301266	0.927728653642109	4285.58761338215	4327.33168779971	4225.42231164825	4410.64115346273	4590.56853641544	4734.26023157858	gop-2
WBGene00001662	0.0655838933695381	0.50403252218594	0.877599113712084	5753.73799621144	5043.5796912976	5900.15780831831	5823.01480736205	5873.0571744256	5882.25300087979	gop-3
WBGene00001663	0.0933581879525126	0.668232207936018	0.934199652467337	277.657789036027	308.384557061589	350.380527323251	252.20958105345	238.441028366511	251.66789208964	gpa-1
WBGene00001664	-0.266924681767703	0.683002301249299	0.938224092642054	11.1434564161616	28.9393132726418	20.8559837692411	18.1590898358484	16.2047300831609	10.647487742254	gpa-2
WBGene00001665	-0.186612257459292	0.722227717782654	0.947641294609547	37.1448547205387	41.6002628294225	26.0699797115514	26.2297964295588	17.3622108033867	24.19883577785	gpa-3
WBGene00001666	-0.0817192400446856	0.793346065860207	0.963356499420774	50.1455538727272	59.6873336248236	65.6963488731095	72.6363593433936	67.1338817730952	60.9810661601821	gpa-4
WBGene00001669	-0.0918313804217022	0.641495952316955	0.926844838692257	165.294603506397	202.575192908492	162.676673400081	169.484838467918	177.094550194544	165.520036720494	gpa-7
WBGene00001670	-0.590246128499904	0.400702228501258	0.826987153315833	11.1434564161616	13.5653030965508	8.34239350769644	14.1237365389932	5.7874036011289	10.647487742254	gpa-8
WBGene00001671	0.319825897322786	0.329204186663467	0.775281993776124	104.005593217508	85.9135862781552	110.536713976978	85.751257558173	71.7638046539983	58.0772058668401	gpa-9
WBGene00001672	0.144022341721823	0.792229624373424	0.963276112346621	33.4303692484848	28.9393132726418	17.7275862038549	15.132574863207	23.1496144045156	23.230882346736	gpa-10
WBGene00001674	0.00310836290582844	0.991130414139194	0.999285800798989	146.722176146128	160.0705765393	137.649492876991	135.184335444649	111.118149141675	99.6992034047422	gpa-12
WBGene00001675	0.999850464607519	0.114651787571376	0.454302743732496	43.645204296633	22.6088384942514	28.1555780884755	18.1590898358484	23.1496144045156	6.77567401779801	gpa-13
WBGene00001676	-0.204830741652461	0.757142064018425	0.954739118239958	19.5010487282828	37.0784951305723	13.5563894500067	17.1502515116346	24.3070951247414	11.615441173368	gpa-14
WBGene00001677	-0.237430693270403	0.438926481605467	0.848314189840042	72.4324667050504	71.4439296418343	60.4823529307992	73.6451976676074	48.6141902494827	69.6926470402081	gpa-15
WBGene00001678	0.306723265006242	0.0899024357216942	0.390099672735186	3920.63941575286	2462.55468879386	3869.82778838269	3566.24347609578	4353.28498876916	3789.53768281132	gpa-16
WBGene00001679	-0.0664958952892867	0.328516216507457	0.774865117535973	17257.4995031623	17852.8432286007	17498.1703823933	18980.2842317584	17819.4156878759	18221.7233407211	gpb-1
WBGene00001680	-0.567233294846007	8.99386658062693e-05	0.00151761971147041	481.025868630976	713.534942878573	480.730425881007	768.734803050916	450.260000167828	610.778615032935	gpb-2
WBGene00001681	-1.19061964390369	0.00873748217018895	0.0696593360805505	19.5010487282828	62.4003942441338	22.9415821461652	33.2916646990554	20.834652964064	48.3976715557001	gpc-1
WBGene00001682	-0.311056389864572	0.0241076597390658	0.151722999598411	3682.91234554141	5151.19776253023	3908.41135835578	3962.71693751181	3310.39485984573	4410.96378558651	gpc-2
WBGene00001683	-0.0726627349302491	0.561143854411949	0.901649775400572	23251.7504336892	25563.3615086801	25283.709123451	23998.2460563979	27141.7654085743	30023.011572863	gpd-1
WBGene00001684	0.172296191335447	0.19298483953915	0.612972185248081	9079.13111506767	9123.11850920031	9008.7421891237	8169.57274948335	9016.77481055882	6760.18676290019	gpd-2
WBGene00001685	0.178193783787814	0.131198808930374	0.49723193610562	11351.4676025966	9814.94896712441	10699.1196736207	10178.169852993	9972.85388546531	8310.84815954482	gpd-3
WBGene00001686	-0.063026222618617	0.599043070078571	0.913649661363611	13874.5318594892	14868.4765473595	14940.1839730959	14396.1228865309	16016.0607257641	17566.4188678569	gpd-4
WBGene00001687	0.155923130603884	0.659785418867118	0.932482133666013	131.864234257912	91.3397075167755	89.6807302077368	101.892670745594	69.4488432135468	68.7246936090941	gpn-1
WBGene00001688	-0.0661650800726202	0.538565325302239	0.893196855293843	1778.30991974579	2087.24796978929	2021.98762642793	2001.53523524018	1864.70144028373	1841.04742597883	gpr-1
WBGene00001689	0.00517033067044136	0.948073888254355	0.993405420667956	2618.71225779798	2627.14703303201	2730.04827539366	2704.6955472172	2584.65444826417	2573.78817333213	gpr-2
WBGene00001690	-1.02063383226112	0.0346710100716028	0.199449086107101	52.0027966087542	118.470313709877	26.0699797115514	47.4154012380486	48.6141902494827	90.9876225247162	grd-1
WBGene00001692	0.392540231827147	0.0405981620899275	0.225013265111501	750.326065354882	680.978215446851	816.511764565789	648.683042469473	768.567198229917	449.130392036897	grd-3
WBGene00001693	0.764997837066795	0.141982723580441	0.521954233394227	39.0020974565656	18.0870707954011	30.2411764653996	26.2297964295588	67.1338817730952	35.8142769512181	grd-4
WBGene00001694	-0.082889095600001	0.685197102159679	0.938644479769151	570.173519960269	763.274387565926	537.041582057959	581.090874747149	618.094704600566	482.040808694773	grd-5
WBGene00001695	-0.729124838636775	0.358414288239427	0.800502130870139	11.1434564161616	30.7480203521819	21.8987829577032	21.1856048084898	4.62992288090312	10.647487742254	grd-6
WBGene00001699	-0.508002024539603	0.359453119512892	0.801424897213998	19.5010487282828	53.3568588464332	34.4123732192478	46.4065629138348	30.0944987258703	19.35906862228	grd-10
WBGene00001700	0.137084100536328	0.77383388845352	0.959392721103411	66.8607384969696	61.4960407043637	105.322718034668	94.8308024760972	45.1417480888054	41.6219975379021	grd-11
WBGene00001701	-2.24048889538368	0.000452893935635899	0.00600678393067796	4.64310684006734	35.2697880510321	7.29959431923439	38.3358563201244	8.10236504158046	20.327022053394	grd-12
WBGene00001702	-0.281987782216959	0.61805100189004	0.921638001357753	18.5724273602693	52.4525053066632	40.6691683500202	63.5568144254694	61.3464781719663	30.0065563645341	grd-13
WBGene00001703	-0.426471365194963	0.451240126989458	0.855162638103204	15.7865632562289	37.9828486703423	21.8987829577032	45.397724589621	42.8267866483538	24.19883577785	grd-14
WBGene00001704	-0.39458602574554	0.495932933237282	0.873771369298791	21.3582914643097	23.5131920340214	23.9843813346273	18.1590898358484	10.417326482032	31.9424632267621	grd-15
WBGene00001705	-1.77123695869451	0.000461041661089414	0.00609454989169566	21.3582914643097	88.6266468974654	27.1127789000134	47.4154012380486	10.417326482032	65.8208333157521	grd-16
WBGene00001707	-1.27714613120205	5.42634131408414e-11	5.4362384145941e-09	211.725671907071	452.176769885027	239.843813346273	620.435569391487	246.543393408091	618.522242481847	grh-1
WBGene00001708	0.0309821950425274	0.843403974376108	0.975978468335648	2284.40856531313	1921.75127201137	2206.56308278571	2526.13116383136	2657.57573363839	2548.62138412317	grk-1
WBGene00001709	0.244407056017264	0.276550459775828	0.722783078975315	528.385558399663	424.141810152156	497.4152128964	523.587090266962	766.252236789466	564.316850339463	grk-2
WBGene00001710	-1.63590996744083	0.00146119167008895	0.0162764490299629	20.4296700962963	104.000657073556	35.4551724077099	75.662874316035	16.2047300831609	44.5258578312441	grl-1
WBGene00001711	-2.74374265061211	0.000432743069609143	0.0057676390251196	4.64310684006734	37.0784951305723	5.21399594231028	14.1237365389932	2.31496144045156	30.9745097956481	grl-2
WBGene00001713	-0.193728158344643	0.468026836406214	0.862392004646143	574.816626800336	572.455790674445	472.388032373311	859.530252230158	584.527763714019	434.611090570187	grl-4
WBGene00001714	-4.26414069631408	3.89409526778803e-15	1.08822883369466e-12	8.35759231212121	267.688647771936	7.29959431923439	88.7777725308144	11.5748072022578	163.584129858266	grl-5
WBGene00001715	-0.524852255147218	0.27423872424989	0.720413716704169	19.5010487282828	31.6523738919519	27.1127789000134	36.3181796716968	17.3622108033867	24.19883577785	grl-6
WBGene00001716	-3.6994075106415	3.0368101647901e-14	7.01063030651326e-12	42.7165829286195	799.448529156729	21.8987829577032	229.006299596533	54.4015938506116	514.951225352649	grl-7
WBGene00001717	0.295254967498653	0.641396445619179	0.926844838692257	34.3589906164983	22.6088384942514	11.4707910730826	13.1148982147794	30.0944987258703	26.134742640078	grl-8
WBGene00001718	0.829706856729991	0.260807315071981	0.704613249962956	12.0720777841751	4.52176769885027	11.4707910730826	11.0972215663518	19.6771722438382	8.71158088002601	grl-9
WBGene00001719	-0.778932968630313	0.0089295276421718	0.0709065033958896	130.935612889899	242.366748658375	104.279918846206	134.175497120435	111.118149141675	217.78952200065	grl-10
WBGene00001720	-1.01091121365198	0.221018154737384	0.653819288382331	6.50034957609427	28.0349597328717	9.3851926961585	9.0795449179242	6.94488432135468	8.71158088002601	grl-11
WBGene00001721	-2.31130754194341	0.0104667379193333	0.0800406472957559	4.64310684006734	39.7915557498824	5.21399594231028	7.0618682694966	3.47244216067734	19.35906862228	grl-12
WBGene00001723	-0.204267356427289	0.525309613264725	0.88676443270266	123.506641945791	170.01846547677	108.451115600054	104.919185718235	91.4409768978366	97.7632965425142	grl-14
WBGene00001724	-2.86565908511415	9.77549571304844e-13	1.4285676258087e-10	32.5017478804713	316.523738919519	32.3267748423237	127.113628850939	31.251979446096	256.50765924521	grl-15
WBGene00001725	-4.15199890000865	3.33195900911157e-05	0.000642551756127581	30.6445051444444	715.343649958113	3.12839756538617	499.374970485831	46.2992288090312	207.142034258396	grl-16
WBGene00001726	0.483828210607274	0.320514416510339	0.768627887189461	86.3617872252525	61.4960407043637	96.9803245269711	51.4507545349038	32.4094601663218	41.6219975379021	grl-17
WBGene00001727	-1.17013700077971	0.0128497938759919	0.0935058778669142	20.4296700962963	49.739444687353	20.8559837692411	32.2828263748416	25.4645758449671	67.7567401779801	grl-18
WBGene00001729	0.330891236485614	0.567746312328098	0.904239821055431	22.2869128323232	14.4696566363209	16.6847870153929	16.1414131874208	13.8897686427094	11.615441173368	grl-20
WBGene00001730	-2.47614606972635	NA	NA	16.7151846242424	25.3218991135615	8.34239350769644	474.154012380486	68.291362493321	19.35906862228	grl-21
WBGene00001731	0.130102617924212	0.757032010678693	0.954739118239958	36.2162333525252	37.9828486703423	29.1983772769375	32.2828263748416	53.2441131303858	37.7501838134461	grl-22
WBGene00001734	0.0314604123942833	0.95389796322201	0.993554159504119	25.0727769363636	20.8001314147113	25.0271805230893	34.3005030232692	20.834652964064	14.51930146671	grl-25
WBGene00001735	-0.216447016730143	0.709857114990697	0.946456347592434	20.4296700962963	34.3654345112621	28.1555780884755	13.1148982147794	17.3622108033867	29.0386029334201	grl-26
WBGene00001736	0.273646648926761	0.60806322554533	0.917480261410587	28.7872624084175	26.2262526533316	20.8559837692411	25.220958105345	27.7795372854187	12.583394604482	grl-27
WBGene00001740	-0.0735499958793675	0.488670314047224	0.872271543766326	1729.09298724108	2013.09097952814	1796.74300172012	1805.8206003427	1971.1896665445	1963.0095582992	gro-1
WBGene00001743	0.12704160168455	0.292125715274657	0.740590410117653	7687.12768441548	6466.12780935589	7987.84178361934	7835.64726416858	8632.49121144386	7956.57720375709	grp-1
WBGene00001744	-0.0234927795717516	0.869631566456979	0.9781900457487	11499.1184001108	11866.9271488627	11572.9853935519	12296.730333842	14701.1626275876	14227.9474839447	gars-1
WBGene00001745	0.00344531265541234	0.991504290014599	0.99935062146758	335.232313852862	198.053425209642	380.62170378865	489.286587243693	340.299331746379	366.854350392207	gsa-1
WBGene00001746	-0.052458343695793	0.672900557111182	0.935790198552834	4985.76812486431	4790.36070016198	5489.29492806426	6126.67514295041	5158.8915700463	5296.64117505582	gsk-3
WBGene00001747	-0.0103161591139292	0.916387517436074	0.989540729970807	12679.3961588559	12304.6342621114	13000.5774825564	13711.1216643898	14115.4773831534	14064.3633540864	gsp-1
WBGene00001748	0.0261429807825739	0.781347929863241	0.961523124617559	28075.9384405192	25749.6583378728	29268.2448225645	29868.676264998	29256.4826844268	29427.7202127279	gsp-2
WBGene00001749	0.129575522658551	0.179307642870769	0.591484918993058	18984.7352476673	19099.0424064038	22180.3387385879	19490.7564238106	20752.471832928	18007.8056324449	gst-1
WBGene00001750	0.528139542427779	0.456252005880287	0.856729718456571	25.0727769363636	13.5653030965508	14.5991886384688	17.1502515116346	12.7322879224836	5.80772058668401	gst-2
WBGene00001751	-0.76377010615759	0.0879626052179546	0.384473993369223	32.5017478804713	63.3047477839038	19.8131845807791	48.4242395622624	35.8819023269992	37.7501838134461	gst-3
WBGene00001752	0.29001966339987	0.100523418650429	0.419033169982919	2506.34907226835	1985.96037333504	2591.35598332821	2347.56678044551	2129.76452521543	1578.73204614694	gst-4
WBGene00001753	0.581134579810965	0.0479992973729953	0.253929195567732	11931.855957605	7444.63833938709	11553.1722089711	6265.89483169191	5221.39552893849	5478.61642010525	gst-5
WBGene00001754	0.463798970935346	0.113072482070722	0.451449961955806	901.691348341077	548.038245100653	1105.36713976978	823.212072558461	571.795475791535	499.463970454825	gst-6
WBGene00001755	-0.0038394841688442	0.969607269119473	0.995514507302845	11255.8196016912	11310.7497219041	12538.6174420678	11738.8427405518	12238.0436549472	13078.0188077813	gst-7
WBGene00001756	0.791094147295411	0.0872322827866175	0.382982874458372	52.0027966087542	20.8001314147113	33.3695740307858	19.1679281600622	40.5118252079023	32.9104166578761	gst-8
WBGene00001757	0.389977545448531	0.26669096753957	0.711577960123586	68.7179812329966	65.1134548634439	87.5951318308126	66.5833293981108	68.291362493321	39.6860906756741	gst-9
WBGene00001758	0.236590250026928	0.403263865605734	0.828743402816893	1289.85508017071	1171.13783400222	738.301825431135	766.717126402488	1495.46509053171	1052.16537962092	gst-10
WBGene00001759	-0.266717516828893	0.610442443499694	0.918037410601049	18.5724273602693	23.5131920340214	14.5991886384688	22.1944431327036	18.5196915236125	16.455208328938	gst-11
WBGene00001760	0.322824000028381	0.207589796571301	0.634586077988261	91.0048940653198	79.5831114997648	113.665111542364	75.662874316035	93.7559383382881	83.2439950758042	gst-12
WBGene00001761	0.0131558022969183	0.962046376401328	0.994945898582935	2909.37074598619	3983.67734268709	4389.14178423679	3402.81166757315	2411.0323402303	2235.00447244223	gst-13
WBGene00001763	0.49023836941536	0.257488535734369	0.700398716822536	96.5766222734006	67.8265154827541	61.5251521192613	64.5656527496832	164.362262272061	96.7953431114002	gst-15
WBGene00001764	0.169079125107799	0.500139793486135	0.875865702117559	184.79565223468	182.679415033551	153.291480703922	145.272718686787	237.283547646285	182.943198480546	gst-16
WBGene00001767	0.566555363380075	0.331526265385025	0.77701516831974	31.5731265124579	28.9393132726418	17.7275862038549	17.1502515116346	39.3543444876765	13.551348035596	gst-19
WBGene00001768	-0.046267310775385	0.69856952494283	0.942563431225245	854.33165857239	841.953145525921	748.729817315756	848.433030663806	885.472750972721	878.901715451513	gst-20
WBGene00001769	0.168552489078752	0.624287348141773	0.924553071333399	152.293904354209	138.366091584818	101.151521280819	72.6363593433936	107.645706980997	110.346691146996	gst-21
WBGene00001770	-0.194373563937981	0.405427443397309	0.829445074664684	557.17282080808	570.647083594905	425.462068892519	542.755018427024	349.559177508185	412.348161654565	gst-22
WBGene00001771	-1.21540686158644	0.142712213072933	0.52299757293883	3.71448547205387	18.0870707954011	4.17119675384822	15.132574863207	10.417326482032	8.71158088002601	gst-23
WBGene00001772	-0.158420805132641	0.522260526324407	0.885668894263971	286.944002716161	237.844980959524	171.019066907777	241.112359487098	224.551259723801	283.610355316402	gst-24
WBGene00001773	-0.0752946827109638	0.928792643205605	0.991676870049656	9.28621368013467	19.8957778749412	18.770385392317	12.1060598905656	6.94488432135468	4.83976715557001	gst-25
WBGene00001774	0.170117173795239	0.387515498092209	0.819752240253759	533.02866523973	581.499326072145	692.418661138805	508.454515403755	496.559228976859	440.418811156871	gst-26
WBGene00001775	0.207353868619994	0.257420901638534	0.700334336840343	1359.50168277172	1587.14046229645	2015.73083129715	1395.22340238769	1548.70920366209	1281.57034279494	gst-27
WBGene00001776	0.302473281723721	0.433526364020424	0.845764878067724	99.362486377441	97.6701822951659	79.2527383231162	113.998730636159	170.14966587319	70.6606004713221	gst-28
WBGene00001777	0.341651092949303	0.441170150949296	0.849069430709314	154.151147090236	116.661606630337	90.7235293961988	142.246203714146	302.102467978928	172.295710738292	gst-29
WBGene00001778	0.478048537468453	0.317097491836018	0.764962281910636	46.4310684006734	30.7480203521819	57.353955365413	63.5568144254694	62.5039588921921	25.166789208964	gst-30
WBGene00001779	0.182430092887844	0.694281179822941	0.941116410732156	27.858641040404	25.3218991135615	28.1555780884755	22.1944431327036	20.834652964064	20.327022053394	gst-31
WBGene00001780	0.0780934465080814	0.850311218527986	0.976328652773898	41.787961560606	48.835091147583	42.7547667269443	59.5214611286142	65.9764010528694	33.8783700889901	gst-32
WBGene00001781	0.627967343928116	0.0151794485362335	0.106329567165199	494.026567783165	275.827829629867	401.477687557891	238.085844514457	268.535527092381	240.052450916272	gst-33
WBGene00001783	0.469200445613706	0.19322834280099	0.613446054526604	57.574524816835	44.3133234487327	67.7819472500336	42.3712096169796	43.9842673685796	35.8142769512181	gst-35
WBGene00001784	0.254245547005643	0.0491874395968818	0.258839354257922	1138.48979718451	1134.96369241142	1352.51054743529	1080.46584523298	1429.48868947884	1069.58854138097	gst-36
WBGene00001786	0.224311575740489	0.434283902218362	0.845764878067724	191.296001810774	153.740101760909	153.291480703922	183.608575006912	167.834704432738	101.63511026697	gst-38
WBGene00001787	0.406770455009125	0.0161263822773783	0.111298899069557	481.025868630976	340.036930953541	368.108113527106	313.748718830492	421.322982162184	304.905330800911	gst-39
WBGene00001788	-0.895968957747123	0.0467792876250512	0.24929651140162	31.5731265124579	76.8700508804547	26.0699797115514	50.44191621069	30.0944987258703	35.8142769512181	gst-40
WBGene00001789	1.19674401502332	0.19889988530973	0.622165189186526	43.645204296633	19.8957778749412	9.3851926961585	3.0265149726414	17.3622108033867	7.74362744891201	gst-41
WBGene00001790	0.145603157892062	0.333456582897781	0.778568875504301	649.106336241414	548.942598640423	743.515821373445	631.532790957839	583.370282993793	606.906801308479	gst-42
WBGene00001791	0.0182598904197573	0.894410513425359	0.983095669144766	463.38206263872	485.637850856519	476.559229127159	412.614874603444	444.472596566699	468.489460659177	gst-43
WBGene00001792	0.197543529854829	0.337615314006515	0.781895076593454	281.372274508081	264.975587152626	400.434888369429	323.83710207263	365.763907591346	324.264399423191	gst-44
WBGene00001793	0.0909148866819463	0.51883845995181	0.8836717151219	12437.0259818044	12464.7048386507	13180.9817421604	12439.9853758804	16296.1710600587	14447.6729128076	gsy-1
WBGene00001794	0.139740791035497	0.228082772828686	0.663702778965222	8522.8869156276	8443.949000833	9990.01622546649	9105.77471435376	9189.23943787246	7594.56262052046	gta-1
WBGene00001795	0.391579728234966	0.139249398738372	0.515838063372913	1879.52964885926	1100.59825790016	1580.88356970848	1331.66658796222	951.449152025591	932.139154162784	gtl-1
WBGene00001796	0.542352404607948	0.063417184354234	0.310822255254952	130.006991521885	84.1048791986151	102.194320469281	91.8042875034558	172.464627313641	101.63511026697	gtl-2
WBGene00001803	0.812969169796809	0.0212183699884427	0.137617025873739	68.7179812329966	28.9393132726418	57.353955365413	37.3270179959106	68.291362493321	44.5258578312441	lite-1
WBGene00001805	0.504998965627302	0.474510501984321	0.866871884274625	26.0013983043771	18.0870707954011	8.34239350769644	11.0972215663518	20.834652964064	9.67953431114002	gur-4
WBGene00001806	-0.494398377065218	0.504174615240712	0.877599113712084	4.64310684006734	9.9478889374706	10.4279918846206	14.1237365389932	10.417326482032	11.615441173368	gur-5
WBGene00001808	-0.179998365141026	0.0949521458021984	0.403977759210261	2627.99847147811	3413.03025909219	2974.06328549378	2934.71068513794	2767.53640205984	3132.29730308491	gut-2
WBGene00001811	0.210966241323638	0.339301587772279	0.78306795010499	379.806139517508	353.602234050091	390.006896484809	350.066898502189	559.063187869051	443.322671450213	haf-1
WBGene00001812	0.111910724190699	0.410956762118986	0.833429494346652	10610.4277509219	9206.31903485916	11096.4261644247	11006.4261171726	12797.1068428162	11715.1403767728	haf-2
WBGene00001813	0.0394206425180281	0.656356171716399	0.931829268112671	5298.71352588484	5137.63245943368	5609.2168347374	5492.11583701993	5827.9154263368	5653.81599113688	haf-3
WBGene00001814	0.343699029858516	0.0350426959341986	0.200861858055361	1942.67590188417	1255.24271320084	1401.522109293	1280.21583342731	1420.22884371703	1220.58927663476	haf-4
WBGene00001815	0.104535746085771	0.413631999752239	0.835181154018686	4897.54909490303	4153.69580816386	4916.79817359859	4769.78759688285	5494.56097891177	5315.03229024698	hmt-1
WBGene00001816	-0.296803252416155	0.014567911236658	0.102677990304746	545.100743023905	733.430720753514	547.469573942579	643.638850848404	566.008072190406	659.176286588635	haf-6
WBGene00001817	0.308129554103312	0.194108544192877	0.614947295236345	844.116823524242	599.586396867546	687.204665196494	874.662827093365	1133.17362510104	677.567401779801	haf-7
WBGene00001819	0.383005808933413	0.0771668446572055	0.353392502914032	1152.41911770471	829.29219596914	845.710141842727	603.285317879852	747.732545265853	673.695588055345	haf-9
WBGene00001820	-0.192157528680688	0.557570068950653	0.900672713549838	1670.58984105623	1657.68003839851	2544.43001984741	3012.39123610241	1229.24452487978	1550.66139664463	ham-1
WBGene00001821	-0.467048495323924	0.0822450657772966	0.368603351001643	654.678064449494	756.039559247766	816.511764565789	1157.13755787323	459.519845929634	756.939583131149	ham-2
WBGene00001823	-0.16189006636975	0.171468711589544	0.575500443933806	1478.36521787744	1815.0375543185	1516.23002002383	1498.12491145749	1394.76426787206	1597.1231613381	hap-1
WBGene00001824	-1.1780223275061	5.36652194755497e-05	0.000962650091245531	1834.0272018266	5525.60012799504	3622.68438071718	5372.06407643849	1567.22889518571	4995.60765797936	hbl-1
WBGene00001827	0.109751050683199	0.405039898641861	0.829445074664684	18881.6582758178	15391.1928933466	19518.0724104443	19143.7160402811	20752.471832928	20284.432102425	hcf-1
WBGene00001828	-0.961856978274602	2.79217177316135e-05	0.000549771374223574	1410.57585801246	2676.88647771936	1871.82454328939	3343.29020644453	1060.25233972681	2440.2105998384	hch-1
WBGene00001829	0.03627271911001	0.696897684765468	0.942209459135588	28162.3002277444	25469.3087405441	29085.7549645836	29605.3694623782	28940.4904478052	28974.7180069665	hcp-1
WBGene00001830	0.0295834008668491	0.762868486367299	0.955438819122475	15800.4925767491	14308.6817062418	16141.4886382042	16451.1265529544	16614.4782581208	16811.415191588	hcp-2
WBGene00001831	-0.00959489595951875	0.913424093673175	0.989252949967365	9139.49150398854	8888.89094239987	9658.40608353556	9225.8264749352	9197.34180291404	10067.6836370167	hcp-3
WBGene00001832	0.0147557557286576	0.844891608819208	0.975978468335648	14903.4443352481	14365.6559792473	15611.7466504654	14918.7011384737	14745.1468949562	15516.2935007574	hcp-4
WBGene00001833	0.00458092990366065	0.965190576265714	0.995354506072618	14674.0748573488	13217.1269837394	14834.8612550612	16016.3172352183	15259.0683347365	15393.363415006	hcp-6
WBGene00001834	0.0385164081704504	0.737028094000178	0.9500628218021	16071.6500162091	15263.679044239	17817.2669340627	17730.3335480575	18652.8018064384	18162.6781814231	hda-1
WBGene00001835	0.0168906031084442	0.870781144246767	0.978211234696	3759.05929771852	3467.29147147839	3667.52474582105	3692.34826662251	3963.21398605307	4097.34687390557	hda-2
WBGene00001836	-0.00909450052531198	0.92981803545294	0.992007820331107	6041.61062029562	5991.34220097661	6575.89168244172	6322.38977784788	6611.52987392965	7036.05349076768	hda-3
WBGene00001837	0.00532147134332308	0.973984316421743	0.995907651857117	1870.24343517912	1682.0975839723	1751.90263661625	1977.32311545905	2280.23701884479	2220.48517097552	hda-4
WBGene00001838	0.0629438454566328	0.409325927337436	0.831970485716219	3970.78496962559	3643.64041173355	3974.10770722889	3775.07300920804	3908.81239220246	3929.89093032285	hda-10
WBGene00001839	1.29763380631828	0.00547691704547966	0.0475173265890226	73.3610880730639	18.0870707954011	40.6691683500202	25.220958105345	41.6693059281281	20.327022053394	hdl-1
WBGene00001840	-0.0332714498228364	0.798199416773854	0.963356499420774	35845.7134266878	32909.4253122323	39453.2644962734	42242.0783114802	39083.4939991437	41899.8001726318	hel-1
WBGene00001841	0.426051218230994	0.306305738949955	0.753535770769704	104.005593217508	52.4525053066632	53.1827586115648	56.4949461559728	108.803187701223	89.0517156624881	hen-1
WBGene00001842	0.113768029107857	0.78258040066897	0.961523124617559	131.864234257912	92.2440610565456	129.307099369295	186.635089979553	113.433110582126	67.7567401779801	her-1
WBGene00001843	0.249118086553074	0.0094514171282556	0.0738161939728809	1926.88933862794	1726.41090742103	2079.34158179334	1790.68802547949	2139.02437097724	1652.2965069116	hgo-1
WBGene00001844	-0.135207375817075	0.418553398504836	0.838633595570256	1847.02790097879	2028.46498970423	2213.86267710494	2485.7776308628	1718.85886953528	1834.27175196103	hid-1
WBGene00001851	0.179302743922366	0.108569991831135	0.440502139551237	7634.19626643871	6221.04800007821	7257.8823516959	7525.93389863495	7959.99491299268	6434.95441004588	hif-1
WBGene00001852	0.0421873382961274	0.90329958752758	0.985172795004139	485.668975471043	373.498011925033	204.388640938563	238.085844514457	315.992236621638	365.886396961093	hil-1
WBGene00001853	-0.193114686238905	0.422549421720748	0.840781054651878	13516.084011436	14419.9171916335	15802.578901954	18095.5330214229	9087.38113449259	11392.8118842118	hil-2
WBGene00001854	-0.293851358226563	0.318314653942051	0.766621427675073	7051.95066869427	7728.60535087489	7848.10669236543	9926.96911026379	3912.28483436313	5407.95581963393	hil-3
WBGene00001855	-0.0634673832983745	0.483668263144544	0.869829465341725	32018.8647691043	34852.8810691981	32430.0119619815	31202.3605296086	33315.7675702586	36104.6629805523	hil-4
WBGene00001856	-0.0460235146008372	0.660146735797719	0.932550500031867	26530.7124841448	28592.0415133701	27935.54745971	25283.5060814463	23739.9295718307	26866.5154340002	hil-5
WBGene00001857	0.172772570034879	0.715715652459551	0.94702661256714	150.436661618182	113.044192471257	184.575456357784	188.652766627981	78.708688975353	65.8208333157521	hil-6
WBGene00001858	-1.89194326077304	3.98816767699484e-09	2.56159366640527e-07	1917.60312494781	9934.32363437405	2343.16977647424	4937.25475870234	1179.47285391007	5320.84001083367	hil-7
WBGene00001859	0.339857905779188	0.396613972060915	0.825093374262816	50.1455538727272	46.1220305282728	49.0115618577166	25.220958105345	43.9842673685796	41.6219975379021	hil-8
WBGene00001860	0.0844897400706473	0.407042474828016	0.829445074664684	19866.9255472801	17350.0226604885	20289.7438099062	19948.7690230037	21271.0231955891	20634.8312444883	him-1
WBGene00001862	0.0121792139321208	0.892191685521237	0.982732034536853	7504.18927491683	7446.44704646663	7437.24381211138	7043.70917966075	7806.04997720266	8064.98798804186	him-3
WBGene00001863	0.344681555519178	0.100790986132054	0.419299978609945	2318.76755592963	1490.37463354105	1828.02697737398	2236.59456478199	2669.15054084065	1640.68106573823	him-4
WBGene00001864	0.00834823300247813	0.94369394152988	0.993256572317467	1561.01251963064	1608.84494725093	1574.6267745777	1402.28527065718	1630.89033479812	1726.82892110738	him-5
WBGene00001865	0.0560724304221604	0.602585363329055	0.915895253098141	6997.16200798148	6180.35209078855	6917.92981625727	6867.16247292334	7449.54591537312	7502.60704456463	him-6
WBGene00001867	0.0491815649115892	0.569270020528587	0.904980255189608	4226.15584582929	4072.30398958456	4424.5969566445	3990.96441058979	4288.46606843651	4441.93829538215	him-8
WBGene00001869	-0.0302345810436587	0.705890562242092	0.944761047240465	8541.45934298787	8661.89820391759	8986.84340616599	8898.96285788993	8971.63306247002	9499.49497295281	him-10
WBGene00001872	0.0270444386915578	0.750594804865493	0.954284032780145	3356.03762400067	3118.21100512715	3133.61156132848	3267.6273321285	3407.62324034469	3327.82389616994	him-14
WBGene00001874	0.0655892643327843	0.508117042262783	0.879279639323213	13410.2211754825	12158.1289886686	13821.2604438761	13908.8539759357	14700.0051468674	14000.4784276329	him-17
WBGene00001875	0.216339478586068	0.663516394131239	0.933094713974087	36.2162333525252	32.556727431722	60.4823529307992	59.5214611286142	39.3543444876765	25.166789208964	his-1
WBGene00001876	0.226431781061498	0.5563210256793	0.900665835971814	37.1448547205387	37.9828486703423	47.9687626692545	38.3358563201244	38.1968637674507	29.0386029334201	his-2
WBGene00001877	0.0343904762950776	0.923971461238199	0.990506858204675	89.1476513292929	93.1484145963157	157.46267745777	160.405293549994	111.118149141675	95.8273896802862	his-3
WBGene00001878	0.146250046629165	0.692993359024143	0.940984674443404	54.7886607127946	44.3133234487327	69.8675456269577	78.6893892886764	65.9764010528694	49.3656249868141	his-4
WBGene00001879	0.0438355362644068	0.925900099933295	0.990754438323646	40.8593401925926	64.2091013236739	104.279918846206	109.963377339304	122.692956343933	85.1799019380321	his-5
WBGene00001880	0.158056321385399	0.658477689974695	0.93222327874781	106.791457321549	81.3918185793049	173.104665284701	170.493676792132	144.685090028222	128.737806338162	his-6
WBGene00001881	-0.165480242450952	0.661652920442791	0.932805103741081	44.5738256646464	46.1220305282728	58.3967545538751	80.707065937104	56.7165552910632	52.2694852801561	his-7
WBGene00001882	0.194942364121965	0.662250728180228	0.933043680274443	44.5738256646464	22.6088384942514	34.4123732192478	46.4065629138348	46.2992288090312	40.6540441067881	his-8
WBGene00001891	0.0646196934430086	0.918378567685602	0.989659448482702	15.7865632562289	15.3740101760909	25.0271805230893	18.1590898358484	9.25984576180623	14.51930146671	his-17
WBGene00001892	-0.22419229236946	0.604268789821042	0.916667579936209	33.4303692484848	38.8872022101124	43.7975659154063	49.4330778864762	25.4645758449671	31.9424632267621	his-18
WBGene00001898	-0.272501774042189	0.330472851223404	0.776874564217474	37671.3830362023	37706.1164871727	44755.898369603	56920.675928791	23010.7167180885	32733.2811799822	his-24
WBGene00001899	0.425839662026857	0.425675276909425	0.841486840600661	29.7158837764309	13.5653030965508	17.7275862038549	20.176766484276	28.9370180056445	23.230882346736	his-25
WBGene00001905	0.0109646714258814	0.971486037432726	0.995514507302845	129.078370153872	116.661606630337	182.48985798086	186.635089979553	120.377994903481	125.83394604482	his-31
WBGene00001906	0.060608451591221	0.860380919766626	0.976577270774241	473.596897686868	387.063315021583	844.667342654265	920.060551682986	618.094704600566	549.797548872753	his-32
WBGene00001909	-0.000423055343803813	0.997679870826924	0.999482311077234	4011.64430981818	4699.02099264521	3978.27890398274	3497.64247004924	3775.70210937649	3571.74816081067	his-35
WBGene00001910	-0.0774339079689129	0.595757876693815	0.912832559312317	2610.35466548586	2912.92275159935	2849.9701820668	2888.30412222411	2260.55984660095	2346.31911702034	C50F4.6
WBGene00001911	0.028404760892445	0.904063817332753	0.985172795004139	4474.09775108889	5231.68522756977	4222.29391408286	3474.43918859233	3207.37907574563	2965.8093129333	his-37
WBGene00001912	0.478958793015996	0.0464046370295196	0.247880437036625	102.148350481481	75.9656973406846	102.194320469281	75.662874316035	111.118149141675	74.5324141957781	his-38
WBGene00001914	0.296750881275356	0.170628766262601	0.574385803397161	138.364583834007	98.574535834936	129.307099369295	112.989892311946	129.637840665287	112.282598009224	his-40
WBGene00001915	-0.00900188700826054	0.947775075950131	0.993405420667956	2554.63738340505	2857.75718567337	2539.2160239051	2311.24860077382	2264.03228876162	2235.00447244223	his-41
WBGene00001919	-0.340315157143313	0.406280208516468	0.829445074664684	24.1441555683501	45.2176769885027	36.4979715961719	37.3270179959106	32.4094601663218	34.8463235201041	his-45
WBGene00001921	0.129889347616926	0.707641035734658	0.945658467318117	44.5738256646464	47.9307376078129	68.8247464384957	60.530299452828	65.9764010528694	55.1733455734981	his-47
WBGene00001922	0.126321919934732	0.58258174805997	0.909620139663524	349.161634373064	453.081123424798	524.527991796414	469.109820759417	505.819074738666	340.719607752129	his-48
WBGene00001929	0.155843378925371	0.74581605825217	0.953067684713279	26.0013983043771	27.1306061931016	28.1555780884755	37.3270179959106	40.5118252079023	20.327022053394	his-55
WBGene00001931	-0.258120711485368	0.384318572441992	0.81870907135469	59.4317675528619	102.191949994016	93.851926961585	96.8484791245248	89.126015457385	90.0196690936022	his-57
WBGene00001932	0.244276628927056	0.59882596440751	0.913617325237501	30.6445051444444	21.7044849544813	25.0271805230893	33.2916646990554	42.8267866483538	28.0706495023061	his-58
WBGene00001933	0.0161428961080826	0.909948724246611	0.987910856435376	1251.78160408215	1492.18334062059	1624.68113562388	1444.65648027416	1398.23671003274	1289.31397024385	his-59
WBGene00001934	-0.0641864464873615	0.720575919883232	0.947374971046612	1421.71931442862	2034.79546448262	1955.24847836635	1793.71454045214	1702.65413945212	1480.96874960442	his-60
WBGene00001935	-0.0252483720809244	0.878627329314628	0.98029381022993	824.615774795959	1041.8152778151	1165.84949270058	1026.99741404965	952.606632745816	925.363480144986	his-61
WBGene00001936	0.0854048582931955	0.645959825710048	0.927728653642109	583.174219112457	728.908953054664	822.768559696562	733.425461703433	783.614447592853	600.131127290681	his-62
WBGene00001937	-0.0372595881497094	0.829097685027153	0.971782714020423	439.23790707037	526.333760146172	542.255578000269	529.640120212245	457.204884489183	420.091789103477	his-63
WBGene00001938	-0.0931968318385888	0.575706299859777	0.906972131468266	422.522722446128	537.186002623413	516.185598288717	469.109820759417	417.850540001506	440.418811156871	his-64
WBGene00001939	-0.0262568872428732	0.942128671788034	0.993256572317467	48.2883111367003	54.2612123862033	46.9259634807925	35.309341347483	45.1417480888054	53.2374387112701	his-65
WBGene00001940	-0.117417432199272	0.644902751101763	0.927461674268982	100.291107745454	141.079152204129	113.665111542364	103.910347394021	108.803187701223	104.538970560312	his-66
WBGene00001941	-0.107983445460817	0.464697653932905	0.860878465816742	819.972667955892	1087.93730834338	995.873224981263	987.65271940531	913.25228825814	864.382413984804	his-67
WBGene00001942	-0.0487397426362892	0.634433213351873	0.925757020422796	2438.55971240336	2770.93924585545	2800.95862020908	2589.68797825682	2702.71748172719	2852.55876149296	his-68
WBGene00001944	3.86030703979591	0.000899461027816459	0.0107161665759823	54.7886607127946	3.61741415908022	8.34239350769644	0	18.5196915236125	1.935906862228	his-70
WBGene00001945	-0.528747612546658	0.0157543863808161	0.109347111398701	1095.77321425589	1777.95905918793	1017.77200793897	1341.75497120435	804.449100556917	1090.88351686548	his-71
WBGene00001946	-0.0494235713269814	0.718192069797919	0.94702661256714	24415.3130078101	23225.6076083746	28083.6249444716	28741.8038568512	22118.2990827944	25251.9691109021	his-72
WBGene00001947	-0.340899671377364	0.460731433906989	0.858763282319733	44.5738256646464	43.4089699089626	34.4123732192478	47.4154012380486	19.6771722438382	34.8463235201041	his-73
WBGene00001948	-0.353619122921092	0.175623712480848	0.583300691431906	507.027266935353	577.881911913065	641.321500904164	826.238587531102	373.866272632927	542.053921423841	hlh-1
WBGene00001949	-0.113810594733945	0.554682663663717	0.899474717448777	3265.03272993535	3058.52367150233	4119.05679442512	4818.21183644511	3398.36339458289	3791.47358967354	hlh-2
WBGene00001950	-0.171043474025651	0.422005409535138	0.840781054651878	604.532510576767	661.98679111168	775.842596215769	920.060551682986	578.74036011289	624.329963068531	hlh-3
WBGene00001951	-1.82593167278524	0.000215978034695648	0.00316787671700459	15.7865632562289	83.2005256588451	11.4707910730826	64.5656527496832	32.4094601663218	61.9490195912961	hlh-4
WBGene00001952	-0.95160209956752	0.00249474134231498	0.0252149332752128	47.3596897686868	118.470313709877	47.9687626692545	84.7424192339592	52.0866324101601	81.3080882135761	hlh-6
WBGene00001953	-1.06806145299444	0.0238471852993572	0.150499926558423	26.0013983043771	46.1220305282728	40.6691683500202	58.5126228044004	16.2047300831609	69.6926470402081	hlh-8
WBGene00001954	-1.63891517277371	0.0249707331876832	0.155505584873867	4.64310684006734	20.8001314147113	5.21399594231028	14.1237365389932	5.7874036011289	13.551348035596	hlh-10
WBGene00001955	0.388691387786031	0.0163135084873564	0.112346682531388	2019.75147542929	1346.58242071761	1489.11724112381	1395.22340238769	1597.32339391158	1159.60821047457	hlh-11
WBGene00001956	0.058652979288238	0.943584659201173	0.993256572317467	14.8579418882155	10.8522424772407	3.12839756538617	10.088383242138	13.8897686427094	9.67953431114002	hlh-12
WBGene00001957	-1.48443551160193	0.0067580709192672	0.0563608961638781	13.929320520202	44.3133234487327	11.4707910730826	23.2032814569174	10.417326482032	32.9104166578761	hlh-13
WBGene00001958	-0.598487766015966	0.0239428479031459	0.150984015933971	497.741053255218	815.726892872589	555.811967450275	750.575713215067	324.094601663218	520.758945939333	hlh-14
WBGene00001960	-0.326404781787672	0.36029920763612	0.801901086829085	291.587109556229	258.645112374236	416.07687619636	532.666635184886	199.086683878834	346.527328338813	hlh-16
WBGene00001961	-1.92150097476205	0.0364952682765929	0.207544851259496	4.64310684006734	28.0349597328717	9.3851926961585	20.176766484276	1.15748072022578	9.67953431114002	hlh-17
WBGene00001962	-1.79742056084427	0.0105621915773857	0.0806365108533378	9.28621368013467	35.2697880510321	5.21399594231028	19.1679281600622	5.7874036011289	16.455208328938	hlh-19
WBGene00001963	-0.113500868898043	0.559692291980966	0.901278704430614	194.081865914815	217.044849544813	165.805070965467	196.723473221691	186.35439595635	177.135477893862	btb-1
WBGene00001964	0.603492533991215	0.403855508069978	0.829210413514653	16.7151846242424	20.8001314147113	43.7975659154063	21.1856048084898	15.0472493629351	7.74362744891201	hlh-25
WBGene00001965	0.159189193151758	0.84718246100409	0.975978468335648	15.7865632562289	6.33047477839038	7.29959431923439	21.1856048084898	15.0472493629351	6.77567401779801	hlh-26
WBGene00001966	0.14917178441016	0.762672223821365	0.955438819122475	31.5731265124579	27.1306061931016	30.2411764653996	35.309341347483	25.4645758449671	16.455208328938	hlh-27
WBGene00001968	0.432106362725442	0.603452673240644	0.91633914509535	19.5010487282828	7.23482831816044	19.8131845807791	29.2563114022002	16.2047300831609	4.83976715557001	hlh-29
WBGene00001971	-0.123854595755299	0.404873725134182	0.829445074664684	49338.5819039235	52614.384590282	58807.6174341291	58790.0533435592	41788.5264423113	51972.3235768041	hmg-1.1
WBGene00001972	-0.0820333099464126	0.53585008254405	0.891628117083899	9940.89174458417	9944.27152331152	11738.7904645174	12757.7694480077	10396.491829068	11251.4906832692	hmg-1.2
WBGene00001973	-0.0400167969572396	0.640208632989694	0.926842187884291	17915.8920530838	19616.3326311523	18932.0192665286	17834.2438954516	18989.6286960241	19955.3279358463	hmg-3
WBGene00001974	-0.0493493261989828	0.519169241651059	0.883813920087605	21200.4258317475	23599.1056202996	23133.4571968422	22347.7865579841	22489.8503939869	23199.9078369404	hmg-4
WBGene00001975	-0.0967334521105701	0.338818450226959	0.782746786608446	4937.4798137276	5645.87914878445	5159.77038451025	4820.22951309354	4759.5607215684	5420.53921423841	hmg-5
WBGene00001976	-0.411111891423603	0.0804378054721396	0.362972748828814	4506.59949896936	5934.3679279711	5733.30993816438	7006.38216166484	3159.92236621638	4878.48529281457	hmg-11
WBGene00001977	-0.00257368303861091	0.978830865331914	0.996826088672952	28172.5150627926	29481.021042964	29413.1939097607	26394.2370764056	29426.6323503	31291.0305676223	hmg-12
WBGene00001978	-0.0178746405456238	0.885911739208291	0.98183188756151	11270.6775435795	10416.3440710715	12071.4434056368	12821.3262624332	12577.1855059733	13129.3203396303	hmp-1
WBGene00001979	-0.0532442386655045	0.592171258928733	0.912604965319995	9522.08350761009	9588.86058218189	9837.76754395103	10515.1218532804	10648.8226260772	11031.7652544063	hmp-2
WBGene00001980	-0.141010625752264	0.144074314208965	0.526246216701354	14200.4779596619	15212.1308924721	15512.6807275615	17462.9913921409	14246.2727045389	15798.9359026427	hmr-1
WBGene00001981	0.115497031831681	0.670862406684572	0.935710076979446	583.174219112457	453.081123424798	728.916632734977	730.398946730791	451.417480888054	445.258578312441	hnd-1
WBGene00001983	0.173400780548843	0.100211198449095	0.418589249372	11500.9756428468	9067.95294327434	11822.2143995943	10911.5953146965	11114.1298756079	10559.4039800226	hoe-1
WBGene00001984	-1.3380770291217	0.00969030506155238	0.0751860055165455	32.5017478804713	113.948546011027	37.540770784634	72.6363593433936	19.6771722438382	40.6540441067881	hog-1
WBGene00001985	0.00573533324504045	0.951722232523425	0.993554159504119	3172.170593134	3155.28950025772	3058.53001975921	3033.5768409109	3378.68622233905	3381.06133488121	hop-1
WBGene00001986	-0.234702029312523	0.339461632378118	0.783090055315045	106.791457321549	149.218334062059	117.836308296212	124.087113878297	100.700822659643	109.378737715882	hot-1
WBGene00001987	-0.818488470956406	0.018418160295335	0.123425694297178	52.0027966087542	75.0613438009146	43.7975659154063	72.6363593433936	54.4015938506116	117.122365164794	hot-2
WBGene00001988	-1.15988614774197	0.0609636782427079	0.302614655882859	16.7151846242424	40.6959092896525	19.8131845807791	29.2563114022002	5.7874036011289	25.166789208964	hot-3
WBGene00001989	-0.149979143062365	0.671223434094949	0.935790198552834	45.5024470326599	50.6437982271231	43.7975659154063	39.3446946443382	37.0393830472249	50.3335784179281	hot-4
WBGene00001990	-1.14420367784428	0.0949468740605897	0.403977759210261	19.5010487282828	56.9742730055135	7.29959431923439	26.2297964295588	19.6771722438382	19.35906862228	hot-5
WBGene00001991	-0.719164890388875	0.0109117642745252	0.0828472321872791	105.862835953535	173.635879635851	78.2099391346541	128.122467175153	76.3937275349014	127.769852907048	hot-6
WBGene00001992	0.251008485614372	0.719501772458845	0.947365370498846	12.0720777841751	11.7565960170107	11.4707910730826	8.0707065937104	9.25984576180623	7.74362744891201	hot-7
WBGene00001993	0.304008461587844	0.0449098185754614	0.241923740307246	6035.11027071952	6389.25775847544	7146.30283853047	5730.20168153438	8237.79028584687	5227.91648144672	hpd-1
WBGene00001994	0.0561795441678034	0.791311007562832	0.963181595454354	4248.44275866161	3240.29873299611	4982.4945224717	5520.36331009791	3926.17460300584	3895.04460680274	hpk-1
WBGene00001995	-0.0356927269807287	0.804967838214453	0.9660463116792	580.388355008417	572.455790674445	654.877890354171	584.11738971979	544.015938506116	667.887867468661	hpl-1
WBGene00001996	-0.125680596806732	0.124748881960355	0.482300190340325	5917.17535698181	6921.9219934	6342.30466422622	6342.56654433216	6075.61630046512	6737.92383398457	hpl-2
WBGene00001997	-0.00925718673732847	0.927357538073474	0.991002161812181	2614.99777232592	2680.50389187844	2640.36754518592	2547.31676863985	2850.87501391609	2929.02708255097	hpr-9
WBGene00001998	0.0199193075498405	0.844549937959571	0.975978468335648	4265.15794328586	4009.90359534042	4261.92028324442	4244.18282996746	4596.35594001657	4688.76642031622	hpr-17
WBGene00001999	-0.0984496932043707	0.199251818462811	0.622165189186526	50204.9856402801	51783.2836872333	50721.7525267944	56962.0383000838	49517.0252112588	52324.6586257296	hrp-1
WBGene00002000	0.0746794169823121	0.63056157136378	0.925462030031671	34934.7358646666	28409.3620983365	38641.9667276499	41467.290478484	37612.3360037367	35703.9302600711	hrp-2
WBGene00002001	-0.00967001312394477	0.908696378224347	0.987085693448965	7996.35859996397	7966.45033183441	8365.33508984261	8482.31262998963	8678.79044025289	8759.0105981506	hars-1
WBGene00002002	-0.0246800253146303	0.791223979355459	0.963181595454354	4856.68975471043	4917.87454926956	5327.66105385264	4996.77621983095	4613.71815081996	5139.83271921535	hsb-1
WBGene00002003	0.0713798504008775	0.51653438311548	0.882297087887826	6302.5532247074	5418.88641030217	5964.81135800296	5955.17262783406	6587.22277880491	6570.46789040184	hse-5
WBGene00002004	0.0671331211947743	0.502401715244317	0.876816777914368	7364.89606971481	6608.11131509979	7117.10446125353	7213.19401812867	7964.62483587359	7604.2421548316	hsf-1
WBGene00002005	0.0123088895246435	0.89868972099647	0.983864506237304	231202.576479785	242213.008556614	264586.309690912	255649.719739019	268727.668891938	260156.84368051	hsp-1
WBGene00002006	0.122053695837586	0.809572115381263	0.966928169642223	56.6459034488215	28.9393132726418	44.8403651038684	44.3888862654072	20.834652964064	39.6860906756741	hsp-2
WBGene00002007	0.0951887545042389	0.672331796940508	0.935790198552834	39341.0442558905	28294.5091987857	49113.7561781859	52383.9299848016	39468.9350789789	39078.2159209345	hsp-3
WBGene00002008	0.337605376379257	0.0169708267426647	0.115819174953794	37238.6454787081	30142.1034805359	47941.6498903545	37051.6051334002	45002.8504023783	35826.8603458225	hsp-4
WBGene00002010	0.244301502161531	0.0820563525989024	0.367879437249625	44647.1867527195	43082.4982811056	61767.0815309845	46035.3104105241	50549.4980137002	43394.3202702718	hsp-6
WBGene00002011	-0.888775924968866	0.00283501082639311	0.0278586597493003	622.176316569023	1304.98215788819	353.508924888637	702.151473652805	575.267917952212	864.382413984804	hsp-12.2
WBGene00002012	-0.365041489303089	0.459578745272686	0.858265865558884	77.0755735451178	102.191949994016	84.4667342654265	111.981053987732	38.1968637674507	43.5579044001301	hsp-12.3
WBGene00002013	0.110800381170756	0.799888615578194	0.963799225230337	102.148350481481	98.574535834936	75.081541569268	68.6010060465384	168.992185152964	152.936642116012	hsp-12.6
WBGene00002015	0.285825111079289	0.700122381124125	0.942872494304963	22.2869128323232	5.42612123862033	37.540770784634	38.3358563201244	34.7244216067734	33.8783700889901	hsp-16.1
WBGene00002016	0.0714439213818896	0.827108824172868	0.971142792734719	6055.53994081582	6090.82109035132	12104.8129796675	11164.8137340741	12858.4533209882	12263.9699722144	hsp-16.2
WBGene00002017	0.41623757786755	0.589272656563648	0.912198653683416	11.1434564161616	7.23482831816044	35.4551724077099	17.1502515116346	31.251979446096	33.8783700889901	hsp-16.11
WBGene00002018	0.0830868492974808	0.819131177007031	0.970422116063139	6450.20402222154	5669.39234081847	13399.9695717374	12703.2921785002	14025.1938869758	13606.5213811695	hsp-16.41
WBGene00002019	-0.189626538571067	0.70944206033425	0.946140537430029	17.6438059922559	19.8957778749412	29.1983772769375	28.2474730779864	27.7795372854187	36.7822303823321	hsp-16.48
WBGene00002020	-0.163687158169734	0.765237399418374	0.95588664800308	20.4296700962963	15.3740101760909	30.2411764653996	37.3270179959106	30.0944987258703	37.7501838134461	hsp-16.49
WBGene00002021	0.33425767607236	0.190969267615905	0.609201178479238	7442.90026462794	6718.44244695174	8153.64685458481	6064.12716684915	5176.25378084969	3694.67824656214	hsp-17
WBGene00002023	0.166733930268745	0.149498923194683	0.537000898304265	3423.82698386565	3277.37722812668	3298.37383310548	2807.59705628701	3132.14282893096	2693.81439879027	hsp-25
WBGene00002024	-0.187340109315982	0.207585436445801	0.634586077988261	2740.36165700774	3873.34621083515	2915.66653093991	2907.47205038417	2830.04036095203	2880.62941099527	hsp-43
WBGene00002025	-0.162642721294895	0.101957598747249	0.422058885250761	24536.0337856518	30661.2024123639	25041.7797117278	25522.6007642849	25047.8827856859	27345.6523824017	hsp-60
WBGene00002026	0.502741057185556	0.364861228259928	0.805063129297666	7828.27813235353	4768.6562152075	15538.7507072731	13449.8325384184	22155.3384658416	13909.4908051082	hsp-70
WBGene00002027	0.108141965164218	0.40870347757992	0.831138212953749	32210.1607709151	26674.8120090575	32660.4705826316	32937.5624472564	36452.5403220705	34393.3213143427	hsr-9
WBGene00002028	0.145415825391439	0.315595123392084	0.76343966637849	5108.34614544208	4022.5645448972	4960.595739514	4972.56410004982	5822.12802273567	5372.14154268271	hst-1
WBGene00002029	0.0168010255410843	0.91984317756959	0.989806822973823	1009.41142703064	871.796812338333	1012.55801199666	1151.08452792795	1204.93742975504	1166.38388449237	hst-2
WBGene00002030	-0.573113771955949	0.0271620336802468	0.165801187399215	85.433165857239	153.740101760909	104.279918846206	155.361101928925	93.7559383382881	112.282598009224	hst-3.1
WBGene00002031	-0.0955634312120273	0.504224187877017	0.877599113712084	1029.84109712694	1068.9458840082	1166.89229188904	1274.16280348203	1240.81933208204	1329.00006091952	hst-6
WBGene00002032	0.0148166391078635	0.87514455451801	0.979621402973008	5906.96052193366	5823.13244257938	5732.26713897592	5468.91255556301	6142.75018223821	6307.18455713883	htp-1
WBGene00002033	0.0504161529144386	0.527184640516138	0.887406122665283	3981.92842604175	3878.77233207377	4071.08803175586	3684.2775600288	3948.16673669013	4025.71832000313	htp-2
WBGene00002034	-0.000817957744633386	0.992170386315783	0.999351701318431	9156.20668861279	8626.62841586655	9128.66409579683	9079.5449179242	9159.14493914659	9754.0667253358	htp-3
WBGene00002035	0.129362886820983	0.378911079236695	0.81673346732314	8574.88971223636	7023.20958985425	8732.40040418125	8883.83028302672	10244.8618547184	9281.70545095216	hum-1
WBGene00002036	0.0922298465406029	0.289685774692553	0.738842322938956	14448.4198649215	12497.2615660824	14030.863080757	14056.1443712709	14732.4146070337	13983.0552658729	hum-2
WBGene00002037	-0.540919034886146	4.18176780805688e-05	0.000780907144367387	958.337251789898	1456.00919902979	1154.3787016275	1505.18677972699	1101.92164565494	1714.2455265029	hum-4
WBGene00002038	0.300956345687517	0.0315345931224626	0.18543862888059	3344.89416758451	2412.81524410651	3317.1442184978	3235.34450575366	3448.1350655526	2559.26887186542	hum-5
WBGene00002039	-1.14624458838843	1.63202777920707e-08	8.63673438371743e-07	462.453441270707	1089.74601542292	598.56673417722	998.749940971662	361.133984710443	1060.87696050095	hum-6
WBGene00002040	-0.0491974436595718	0.710789253919451	0.946652530560285	959.265873157912	948.666863218788	899.935699642754	1092.57190512355	1098.44920349426	1018.28700953193	hum-7
WBGene00002041	0.408315792736235	0.0258181349826458	0.159711484325656	2190.61780714377	1545.54019946702	2146.08072985491	1733.18424099931	1647.09506488128	1231.23676437701	hum-8
WBGene00002042	-0.101030430073536	0.234877271323723	0.673754737063856	2047.6101164697	2192.15298040261	2007.38843778946	2127.6400257669	2112.40231441205	2294.04963174018	hus-1
WBGene00002043	-0.0173621923792632	0.830588857669922	0.972384103857643	5472.36572170336	5452.34749127366	5357.90223031804	5540.54007658219	5101.01753403501	5133.05704519755	hyl-1
WBGene00002044	0.166071085506106	0.0868250489955253	0.381632507022551	3234.38822479091	2681.40824541821	3358.85618603628	3029.54148761404	3048.8042170747	2884.50122471973	hyl-2
WBGene00002045	-0.15224613197184	0.0662335509502124	0.320074240493341	87305.2665351541	103231.052211212	91554.6403494031	94207.3403917331	84318.9980262873	95031.7319599105	icd-1
WBGene00002046	-0.142129808962313	0.130063438324015	0.494786836885142	5766.73869536363	6968.04402392827	5890.77261562215	6013.68525063846	6086.03362694715	6596.60263304192	icln-1
WBGene00002047	0.0318015675715427	0.740010650877526	0.951278849187515	13573.6585362528	12596.7404554571	14760.8225126804	14362.8312218319	13843.4694139003	14299.5760378471	icp-1
WBGene00002048	0.129340555597577	0.564629666907048	0.902672033039885	1756.02300691347	1512.07911849553	1156.46430000442	1474.92163000058	1445.693419562	997.959987478536	ida-1
WBGene00002050	-0.330470728535653	0.155121407894094	0.54714989068756	838.545095316161	937.814620741547	522.44239341949	801.017629425757	872.740463050238	1069.58854138097	ifa-1
WBGene00002051	-1.35822100699497	1.41619566303622e-05	0.000309870614237691	226.583613795286	696.352225622942	458.831642923304	787.902731210978	204.874087479963	798.561580669051	ifa-3
WBGene00002052	-0.176043208248993	0.487008332863415	0.871725006808625	929.549989381481	1213.64245037141	967.717646892787	1104.67796501411	732.685295902918	653.368566001951	ifa-4
WBGene00002053	-0.386208468612624	1.81969739748263e-06	5.36777034157423e-05	2786.79272540842	3771.15426084113	2710.23509081288	3575.32302101371	2921.48133784987	3654.02420245536	ifb-1
WBGene00002054	0.0646409459923673	0.772455025280291	0.959237329972666	2575.06705350134	2376.6411025157	3425.59533409785	3354.38742801088	2261.71732732117	2170.15159255759	ifb-2
WBGene00002055	0.220282676174737	0.689219432739573	0.939544248579715	82.6473017531986	84.1048791986151	124.093103426985	123.078275554084	67.1338817730952	28.0706495023061	ifc-1
WBGene00002056	0.423514836529428	0.0660632111290604	0.31946596541433	5740.73729705925	4744.23866963371	7427.85861941522	4815.18532147247	4242.16683962748	3422.68333241911	ifc-2
WBGene00002057	-0.111609381120672	0.592293319394488	0.912604965319995	186.652894970707	223.375324323204	254.443001984741	267.342155916657	217.606375402447	220.693382293992	ifd-1
WBGene00002058	-0.0819274103099939	0.691611701897701	0.94050287213747	825.544396163972	1086.12860126384	1032.37119657743	983.617366108455	774.354601831046	716.285539024361	ifd-2
WBGene00002059	-0.0908892175751157	0.410730984042256	0.833429494346652	18176.8346574956	20417.5898673885	17504.4271775241	16723.5129004922	16391.0844791173	18317.5507304014	ife-1
WBGene00002060	0.00551654288094123	0.965400853517313	0.995354506072618	2614.06915095791	2525.85943657776	2921.92332607068	2932.69300848952	2423.76462815278	2472.15306306516	ife-2
WBGene00002061	-0.0505237363567559	0.570338640727246	0.905681567770374	24915.8399251693	25945.9030560029	25428.6582106472	25167.4896741617	26624.3715266334	28597.2161688321	ife-3
WBGene00002062	-0.408217056634742	0.00551927271666016	0.0478587344059226	838.545095316161	1080.70248002522	932.262474485077	1269.11861186096	766.252236789466	1018.28700953193	ife-4
WBGene00002063	0.126725407719825	0.506564922488242	0.878255474472838	1060.48560227138	1062.61540922981	1026.11440144666	805.052982722612	797.504216235562	774.362744891201	ife-5
WBGene00002064	-0.104020148523889	0.245142732388045	0.686865943145995	43381.4758281171	49223.0588161443	44361.7202763643	42818.1249946063	42564.0385248626	48007.5863229611	iff-1
WBGene00002065	0.146346869943763	0.356501000655866	0.799130629326292	9852.67271462289	7073.85338808137	9801.26957235486	9746.38705022952	7985.45948883765	8155.00765713546	iff-2
WBGene00002066	0.0264750049432937	0.822501752307693	0.970436838539728	35677.6329590774	30834.8382919998	33316.3912721742	37039.4990735097	38204.9661324923	37375.585835605	ifg-1
WBGene00002067	-1.71392134080814	9.81469873599822e-08	4.15929566978715e-06	86.3617872252525	198.053425209642	99.0659229038953	367.217150013823	63.6614396124179	253.603798951868	ifp-1
WBGene00002068	-0.0325331618412703	0.750001606954203	0.953929363358963	18136.903938671	19442.6967515164	19720.3754530059	18105.6214046651	19803.3376423429	21425.6491977084	ify-1
WBGene00002069	-0.115022147494677	0.446162894195459	0.851981709176501	527.456937031649	501.91621457238	440.061257530987	590.170419665073	513.921439780246	513.015318490421	ikb-1
WBGene00002070	0.0305195774447362	0.746448567271789	0.953078826927972	14538.4961376188	13901.7226133453	15380.2452306269	14347.6986469687	15365.5565609972	16086.4180716836	ile-1
WBGene00002071	0.116201814831986	0.452169888867148	0.85536489668426	2627.0698501101	2232.84888969227	2909.40973580913	3059.80663734046	3171.49717341864	2741.24411691485	ile-2
WBGene00002072	0.117764192444287	0.351151431087215	0.793614640448482	11254.8909803232	9918.04527065819	11915.0235273674	10791.543554115	12954.5242207669	12582.4266510509	ima-1
WBGene00002073	0.0491378570670188	0.728307898983178	0.948493967601513	40149.8734674303	37930.3961650356	41509.6644959206	38988.5747158907	48293.5680899802	48681.2819110165	ima-2
WBGene00002074	0.0421754803507954	0.702367275545799	0.943498523893594	20932.9828777596	18858.484364825	21283.5314365105	22208.5668692426	23252.6301886157	22515.5647611428	ima-3
WBGene00002075	0.0413752679870102	0.614909521680173	0.921064948943552	8491.31378911514	8467.46219286702	8947.21703700444	9050.288606522	9067.70396224876	8238.25165221127	imb-1
WBGene00002076	0.0973907483119245	0.465845986269363	0.861042088104512	15856.20985883	13437.7892474432	16331.2780905042	16294.7566127013	18303.2426289302	17461.8798972966	imb-2
WBGene00002077	0.0389346376323765	0.70711867969665	0.945575339899928	49155.6434944249	44583.7251571239	51976.2399505142	52363.7532183173	52768.3885543731	52855.0971059801	imb-3
WBGene00002078	0.122511360235626	0.381586547435023	0.817789946034157	32245.4483828996	26029.1035816617	32191.2109478236	34223.8313106289	37052.1153351474	32973.3336308985	xpo-1
WBGene00002079	0.109283593810452	0.405986330629123	0.829445074664684	18643.0025842384	15558.498298204	18626.4791043092	18365.9016923122	21146.0152778048	20229.2587568515	xpo-2
WBGene00002080	0.0926002880618018	0.389084131145784	0.82034431426209	8368.73576853737	7416.60337965422	8303.80993772335	8313.83662984593	9360.54658446588	8683.51023052371	xpo-3
WBGene00002081	0.0580061902442668	0.802497416257713	0.964680502872924	3326.32174022424	2383.87593083386	3895.89776809424	4530.69291404418	3945.85177524968	3813.73651858917	ina-1
WBGene00002083	-0.025965776388297	0.755485756195796	0.954739118239958	36851.4103682464	36979.0162411975	38967.3200744501	39145.9534944681	39466.6201175384	41253.2072806476	inf-1
WBGene00002084	-0.694056926130899	0.14636645227128	0.530482643510629	54.7886607127946	85.9135862781552	20.8559837692411	54.4772695075452	56.7165552910632	73.5644607646641	ins-1
WBGene00002085	-0.528925326013646	0.177512378648513	0.587613191914414	163.43736077037	183.583768573321	253.400202796279	371.252503310678	113.433110582126	211.013847982852	ins-2
WBGene00002086	-0.218413916804434	0.583472777810338	0.909722065190785	67.7893598649831	86.8179398179253	52.1399594231028	52.4595928591176	42.8267866483538	50.3335784179281	ins-3
[truncated: 14,421 more rows]

## Sheet: GO
Genes	Process_name	Significant_genes_count	Total_genes_group_count	Percent_significant_genes	P-value	Padj-value
[truncated: 504 more rows]
