# Supplementary material for: Volatile and non-volatile pathogen cues shape host extracellular vesicles production in pre-infection response
Source: Nat Commun. 2025 Dec 21;17:1038. doi: 10.1038/s41467-025-67789-z (PMC12847967; doi:10.1038/s41467-025-67789-z)
Supplement: Supplementary file 5 — Supplementary Data 3 [file 41467_2025_67789_MOESM5_ESM.xlsx]

## Sheet: Arkusz1
Caenorhabditis elegans strains
Genotype	Source	Identifier	Description	Figure
wacIs1[myo-3p::rpn-5 CAI = 0.97::GGGGS Linker-wrmScarlet::unc-54 3′UTR, unc-119(+)]	Szczepańska et al.,2024	Strain ACH81	Strain with muscle exopher RFP marker in N2 wild-type background	4a (right panel), 4b (right panel), 6g, 6i, 6j, sup. 4a (right panel), sup. 4b (right panel), sup. 5a (right panel), sup. 5b (right panel)
wacIs6[myo-3p::pas-7::GGGGS Linker-wrmScarlet::unc-54 3′UTR, unc-119(+)], wacIs14[myo-3p::tomm-20_1–50aa::attB5::mGFP::unc-54-3′UTR, unc-119(+)]	Turek et al., 2021	Strain ACH91	Strain with muscle exopher RFP and mitochondrial GFP marker in N2 wild-type background	1e (right panel), 1g (right panel), 1i, 3a (middle and right panels), 3b (middle and right panels), 6a, 6b, 6c, sup. 1a (right panel), sup. 1b (right panel), sup. 3a (right and middle panel), sup. 3b (right and middle panel), sup. 5a (left panel), sup. 5b (left panel)
wacIs1[myo-3p::rpn-5 CAI = 0.97::GGGGS Linker-wrmScarlet::unc-54 3′UTR, unc-119(+)], wacIs14[myo-3 promoter::tomm-20_1–50aa::attB5::mGFP::unc-54-3′UTR, unc-119(+)]	Turek et al., 2021	Strain ACH93	Strain with muscle exopher RFP and mitochondrial GFP marker in N2 wild-type background	1a, 1c, 1e (left panel), 1f, 1g (left panel), 1h, 1j, 2b, 2c, 2d, 2f, 2g, 2h, 2i, 3a (left panel), 3b (left panel), 4a, 4d, 5a (middle and left panels), 5b (middle and left panels), 6d, 6e, 6f, 8a, 8b, 8c, 8e, 8f, 8g, 8i, 8j, 8k, 9b, 9c, 9d, 9e, 9f, 9g, sup. 1a (left panel), sup. 1b (left panel), sup. 1c, sup. 2a, sup. 2b, sup. 2d, sup. 2e, sup. 3a (left panel), sup. 3b (left panel), sup. 4a (lef…
wacIs1[myo-3 promoter::rpn-5 CAI=0.97::GGGGS Linker-wrmScarlet::unc-54 3’UTR, unc-119(+)], wacIs14[myo-3 promoter::tomm-20_1-50aa::attB5::mGFP::unc-54-3'UTR, unc-119(+)]; dbl-1(nk3) V	This paper	Strain TUR45	Strain with muscle exopher RFP and mitochondrial GFP marker in dbl-1(nk3) mutant background	1e (left panel), 1h, 3a (left panel), 3b (left panel), sup. 1a (left panel), sup. 1b (left panel), sup. 3a (left panel), sup. 3b (left panel)
wacIs1[myo-3 promoter::rpn-5 CAI=0.97::GGGGS Linker-wrmScarlet::unc-54 3’UTR, unc-119(+)], wacIs14[myo-3 promoter::tomm-20_1-50aa::attB5::mGFP::unc-54-3'UTR, unc-119(+)]; daf-16(mu86) I	This paper	Strain TUR44	Strain with muscle exopher RFP and mitochondrial GFP marker in daf-16(mu86) mutant background	1e (left panel), 1f, 3a (left panel), 3b (left panel), sup. 1a (left panel), sup. 1b (left panel), sup. 3a (left panel), sup. 3b (left panel)
wacIs1[myo-3 promoter::rpn-5 CAI=0.97::GGGGS Linker-wrmScarlet::unc-54 3’UTR, unc-119(+)], wacIs14[myo-3 promoter::tomm-20_1-50aa::attB5::mGFP::unc-54-3'UTR, unc-119(+)]; tir-1(tm3036) III	This paper	Strain TUR48	Strain with muscle exopher RFP and mitochondrial GFP marker in tir-1(tm3036) mutant background	1e (left panel), 1g (left panel), 3a (left panel), 3b (left panel), sup. 1a (left panel), sup. 1b (left panel), sup. 3a (left panel), sup. 3b (left panel)
wacIs1[myo-3 promoter::rpn-5 CAI=0.97::GGGGS Linker-wrmScarlet::unc-54 3’UTR, unc-119(+)], wacIs14[myo-3 promoter::tomm-20_1-50aa::attB5::mGFP::unc-54-3'UTR, unc-119(+)]; akt-1(mg306) V	This paper	Strain TUR66	Strain with muscle exopher RFP and mitochondrial GFP marker in akt-1(mg306) mutant background	1e (left panel), 1f, 3a (left panel), 3b (left panel), sup. 1a (left panel), sup. 1b (left panel), sup. 3a (left panel), sup. 3b (left panel)
wacIs6[myo-3p::pas-7::GGGGS Linker-wrmScarlet::unc-54 3′UTR, unc-119(+)], wacIs14[myo-3p::tomm-20_1–50aa::attB5::mGFP::unc-54-3′UTR, unc-119(+)]; pmk-1(km25) IV	This paper	Strain TUR76	Strain with muscle exopher RFP and mitochondrial GFP marker in pmk-1(km25) mutant background	1e (right panel), 1g (right panel), 3a (middle panel), 3b (middle panel), sup. 1a (right panel), sup. 1b (right panel), sup. 3a (middle panel), sup. 3b (middle panel)
wacIs6[myo-3p::pas-7::GGGGS Linker-wrmScarlet::unc-54 3′UTR, unc-119(+)], wacIs14[myo-3p::tomm-20_1–50aa::attB5::mGFP::unc-54-3′UTR, unc-119(+)]; cul-6(ok1614) IV	This paper	Strain TUR79	Strain with muscle exopher RFP and mitochondrial GFP marker in cul-6(ok1614) mutant background	1e (right panel), 1i, 3a (right panel), 3b (right panel), sup. 1a (right panel), sup. 1b (right panel), sup. 3a (right panel), sup. 3b (right panel)
wacIs1[myo-3 promoter::rpn-5 CAI=0.97::GGGGS Linker-wrmScarlet::unc-54 3’UTR, unc-119(+)], wacIs14[myo-3 promoter::tomm-20_1-50aa::attB5::mGFP::unc-54-3'UTR, unc-119(+)]; qrIs2 [sra-9::mCasp1]	Szczepańska et al.,2024	Strain TUR16	Strain with muscle exopher RFP, mitochondrial GFP marker, and ASK neuron genetic ablation (through caspase-1 expression)	5a (left panel), 5b (left panel), sup. 4a (left panel), sup. 4b (left panel)
wacIs1[myo-3 promoter::rpn-5 CAI=0.97::GGGGS Linker-wrmScarlet::unc-54 3’UTR, unc-119(+)], wacIs14[myo-3 promoter::tomm-20_1-50aa::attB5::mGFP::unc-54-3'UTR, unc-119(+)]; hlh-4(tm604) III	Szczepańska et al.,2024	Strain TUR75	Strain with muscle exopher RFP, mitochondrial GFP marker, and ADL neuron genetic ablation (throught the hlh-4 mutation that disrupts the identity features that define functional features of the ADL neuron without physically destroying the neuron)	5a (left panel), 5b (left panel), sup. 4a (left panel), sup. 4b (left panel)
wacIs1[myo-3 promoter::rpn-5 CAI=0.97::Optimal Linker-wrmScarlet::unc-54 3’UTR, unc-119(+)]; oyIs85 [ceh-36p::TU#813 + ceh-36p::TU#814 + srtx-1p::GFP + unc-122p::dsRed]	Szczepańska et al.,2024	Strain WOP499	Strain with muscle exopher RFP, mitochondrial GFP marker, and AWC neuron genetic ablation (through split caspase expression)	5a (right panel), 5b (right panel), sup. 4a (right panel), sup. 4b (right panel)
wacIs1[myo-3 promoter::rpn-5 CAI=0.97::GGGGS Linker-wrmScarlet::unc-54 3’UTR, unc-119(+)], wacIs14[myo-3 promoter::tomm-20_1-50aa::attB5::mGFP::unc-54-3'UTR, unc-119(+)]; oyIs84 [gpa-4p::TU#813 + gcy-27p::TU#814 + gcy-27p::GFP + unc-122p::DsRed]	Szczepańska et al.,2024	Strain TUR49	Strain with muscle exopher RFP, mitochondrial GFP marker, and ASI neuron genetic ablation (through split caspase expression)	5a (left panel), 5b (left panel), sup. 4a (left panel), sup. 4b (left panel)
wacIs1[myo-3 promoter::rpn-5 CAI=0.97::GGGGS Linker-wrmScarlet::unc-54 3’UTR, unc-119(+)], wacIs14[myo-3 promoter::tomm-20_1-50aa::attB5::mGFP::unc-54-3'UTR, unc-119(+)]; peIs1713 [sra-6p::mCasp-1 + unc-122p::mCherry]	Szczepańska et al.,2024	Strain TUR47	Strain with muscle exopher RFP, mitochondrial GFP marker, and ASH neuron genetic ablation (through caspase-1 expression)	5a (middle panel), 5b (middle panel), sup. 4a (middle panel), sup. 4b (middle panel)
wacIs1[myo-3 promoter::rpn-5 CAI=0.97::GGGGS Linker-wrmScarlet::unc-54 3’UTR, unc-119(+)], wacIs14[myo-3 promoter::tomm-20_1-50aa::attB5::mGFP::unc-54-3'UTR, unc-119(+)]; peIs1715 [str-1p::mCasp-1 + unc-122p::GFP]	Szczepańska et al.,2024	Strain TUR51	Strain with muscle exopher RFP, mitochondrial GFP marker, and AWB neuron genetic ablation (through caspase-1 expression)	5a (middle panel), 5b (middle panel), sup. 4a (middle panel), sup. 4b (middle panel)
wacIs1[myo-3 promoter::rpn-5 CAI=0.97::GGGGS Linker-wrmScarlet::unc-54 3’UTR, unc-119(+)], wacIs14[myo-3 promoter::tomm-20_1-50aa::attB5::mGFP::unc-54-3'UTR, unc-119(+)]; jxEx100[trx-1::ICE + ofm-1::gfp]	This paper	Strain TUR243	Strain with muscle exopher RFP, mitochondrial GFP marker, and ASJ neuron genetic ablation (through caspase-1 expression)	5a (middle panel), 5b (middle panel), sup. 4a (middle panel), sup. 4b (middle panel)
wacIs1[myo-3 promoter::rpn-5 CAI=0.97::GGGGS Linker-wrmScarlet::unc-54 3’UTR, unc-119(+)], qaIs2241[gcy-36::egl-1 + gcy-35::GFP + lin-15(+)]	Szczepańska et al.,2024	Strain TUR37	Strain with muscle exopher RFP marker and AQR/PQR/URX neurons genetic ablation (through egl-1 expression)	5a (right panel), 5b (right panel), sup. 4a (right panel), sup. 4b (right panel)
wacIs1[myo-3 promoter::rpn-5 CAI=0.97::Optimal Linker-wrmScarlet::unc-54 3’UTR, unc-119(+)]; peIs578 [npr-9p::casp1 + npr-9p::Venus + unc-122p::mCherry]	This paper	Strain TUR153	Strain with muscle exopher RFP marker and AIB neuron genetic ablation (through caspase-1 expression)	6g, 6i, 6j, sup. 5a (right panel), sup. 5b (right panel)
wacIs1[myo-3 promoter::rpn-5 CAI=0.97::GGGGS Linker-wrmScarlet::unc-54 3’UTR, unc-119(+)], wacIs14[myo-3 promoter::tomm-20_1-50aa::attB5::mGFP::unc-54-3'UTR, unc-119(+)]; unc-119(ed3) III, goeIs316 [pnpr-9::ReaChR::mKate2-unc-54-3'UTR, unc-119(+)]	This paper	Strain TUR277	Strain with muscle exopher RFP, mitochondrial GFP marker, and ReaChR for optogenetic activation of AIB	6h
Genotype: wacIs1[myo-3 promoter::rpn-5 CAI=0.97::GGGGS Linker-wrmScarlet::unc-54 3’UTR, unc-119(+)], wacIs14[myo-3 promoter::tomm-20_1-50aa::attB5::mGFP::unc-54-3'UTR, unc-119(+)]; peIs580 [ins-1p(short)::casp1 + ins-1p(short)::Venus + unc-122p::GFP]	This paper	Strain TUR237	Strain with muscle exopher RFP, mitochondrial GFP marker, and AIA neuron genetic ablation (through caspase-1 expression)	6d, 6e, 6f, sup. 5a (middle panel), sup. 5b (middle panel)
ynIs78 [flp-8p::GFP]. acEx179 [flp-21p::ced-3 (p15)::nz + ncs-1p::cz::ced-3 (p17) + unc-122p::RFP]; wacIs6[myo-3p::pas-7::GGGGS Linker-wrmScarlet::unc-54 3′UTR, unc-119(+)], wacIs14[myo-3p::tomm-20_1–50aa::attB5::mGFP::unc-54-3′UTR, unc-119(+)]	This paper	Strain TUR284	Strain with muscle exopher RFP, mitochondrial GFP marker, and RMG neuron genetic ablation (through ced-3 expression)	6a, 6b, 6c, sup. 5a (left panel), sup. 5b (left panel)
wacIs1[myo-3 promoter::rpn-5 CAI=0.97::GGGGS Linker-wrmScarlet::unc-54 3’UTR, unc-119(+)]; npr-9(tm1652) X	This paper	Strain TUR148	Strain with muscle exopher RFP and mitochondrial GFP marker in npr-9(tm1652) mutant background	6g, 6i, 6j, sup. 5a (right panel), sup. 5b (right panel)
(dpy-20(e1282) IV; pkIs591[dpy-20(+) + gap-15::GFP]; sri-19(syb6416[sri-19::SL2::wrmScarlet]) IV)	This paper	Strain TUR118	Endogenous translational reporter strain for sri-19 expression crossed with strain expressing GFP in ASK, ADL, ASH, PHA, an PHB	sup. 7i
sri-19(syb6416[sri-19::SL2::wrmScarlet]) IV	This paper	Strain PHX6416	Endogenous translational reporter strain for sri-19 expression	8d
wacIs1[myo-3 promoter::rpn-5 CAI=0.97::GGGGS Linker-wrmScarlet::unc-54 3’UTR, unc-119(+)], wacIs14[myo-3 promoter::tomm-20_1-50aa::attB5::mGFP::unc-54-3'UTR, unc-119(+)]; sri-19(wwa14) IV	This paper	Strain TUR114	Strain with muscle exopher RFP and mitochondrial GFP marker in sri-19(wwa14) mutant background, backcrossed x4 with N2	8a, 8b, 8c, 9h, 9i, 9j, 9k, sup. 7a, sup. 7b, sup. 7g, sup. 9g, sup. 9h
wacIs1[myo-3 promoter::rpn-5 CAI=0.97::GGGGS Linker-wrmScarlet::unc-54 3’UTR, unc-119(+)], wacIs14[myo-3 promoter::tomm-20_1-50aa::attB5::mGFP::unc-54-3'UTR, unc-119(+)]; sri-19(wwa16) IV	This paper	Strain TUR222	Strain with muscle exopher RFP and mitochondrial GFP marker in sri-19(wwa16) mutant background, backcrossed x2 with N2	8a, 8b, 8c, sup. 7a, sup. 7b
wacIs1[myo-3 promoter::rpn-5 CAI=0.97::GGGGS Linker-wrmScarlet::unc-54 3’UTR, unc-119(+)], wacIs14[myo-3 promoter::tomm-20_1-50aa::attB5::mGFP::unc-54-3'UTR, unc-119(+)]; srr-6(wwa48) V	This paper	Strain TUR181	Strain with muscle exopher RFP and mitochondrial GFP marker in srr-6(wwa48) mutant background, backcrossed x2 with N2	8i, 8j, 8k, sup. 7e, sup. 7f,
wacIs1[myo-3 promoter::rpn-5 CAI=0.97::GGGGS Linker-wrmScarlet::unc-54 3’UTR, unc-119(+)], wacIs14[myo-3 promoter::tomm-20_1-50aa::attB5::mGFP::unc-54-3'UTR, unc-119(+)]; srr-6(wwa49) V	This paper	Strain TUR223	Strain with muscle exopher RFP and mitochondrial GFP marker in srr-6(wwa49) mutant background, backcrossed x2 with N2	8i, 8j, 8k, , sup. 7e, sup. 7f, sup. 7j
wacIs1[myo-3 promoter::rpn-5 CAI=0.97::GGGGS Linker-wrmScarlet::unc-54 3’UTR, unc-119(+)], wacIs14[myo-3 promoter::tomm-20_1-50aa::attB5::mGFP::unc-54-3'UTR, unc-119(+)]; srr-6(wwa49) V; wwaEx18[eft-3 promoter::srr-6 (CDS)::unc-54 3'UTR, unc-119(+); myo-2 promoter::mNeonGreen]	This paper	Strain TUR285	Strain with muscle exopher RFP and mitochondrial GFP marker in srr-6(wwa49) mutant background, injected with srr-6 transgene	sup. 7j
wacIs1[myo-3 promoter::rpn-5 CAI=0.97::GGGGS Linker-wrmScarlet::unc-54 3’UTR, unc-119(+)], wacIs14[myo-3 promoter::tomm-20_1-50aa::attB5::mGFP::unc-54-3'UTR, unc-119(+)]; sri-36/39(wwa57) II	This paper	Strain TUR198	Strain with muscle exopher RFP and mitochondrial GFP marker in sri-36/39(wwa57) mutant background, backcrossed x2 with N2	8e, 8f, 8g, sup. 7c, sup. 7d
wacIs1[myo-3 promoter::rpn-5 CAI=0.97::GGGGS Linker-wrmScarlet::unc-54 3’UTR, unc-119(+)], wacIs14[myo-3 promoter::tomm-20_1-50aa::attB5::mGFP::unc-54-3'UTR, unc-119(+)]; sri-36/39(wwa58) II	This paper	Strain TUR199	Strain with muscle exopher RFP and mitochondrial GFP marker in sri-36/39(wwa58) mutant background, backcrossed x2 with N2	8e, 8f, 8g, sup. 7c, sup. 7d
pha-1(e2123) III; him-5(e1490) V; otEx6415 [sri-36p::GFP + pha-1(+)]	Caenorhabditis Genetics Center	Strain OH13851	Reporter strain for sri-36 expression	8h (upper panel)
pha-1(e2123) III; him-5(e1490) V; otEx6417 [sri-39p::GFP + pha-1(+)]	Caenorhabditis Genetics Center	Strain OH13853	Reporter strain for sri-39 expression	8h (lower panel)
dpy-5(e907) I; sEx15987 [rCes C13D9.1::GFP + pCeh361]	Caenorhabditis Genetics Center	Strain BC15987	Reporter strain for srr-6 expression	8l
bzIs166[Pmec-4mCherry1]	Gift from Driscoll lab	Strain ZB4757	Strain with neuronal exopher RFP marker	sup. 2c, sup. 2f
wild type	Caenorhabditis Genetics Center	Strain N2	C. elegans var Bristol wild isolate
