# Supplementary material for: Volatile and non-volatile pathogen cues shape host extracellular vesicles production in pre-infection response
Source: Nat Commun. 2025 Dec 21;17:1038. doi: 10.1038/s41467-025-67789-z (PMC12847967; doi:10.1038/s41467-025-67789-z)
Supplement: Supplementary file 6 — Supplementary Data 4 [file 41467_2025_67789_MOESM6_ESM.xlsx]

## Sheet: Materials
Reagent or Resource	Source	Identifier
Bacterial Strains
E. coli feeding strain	Caenorhabditis Genetics Center	OP50
Pseudomonas aeruginosa	gift from Pujol Lab	PA14
Serratia marcescens	gift from Pujol Lab	Db10
Ahringer RNAi library	K.K.DNAFORM	C. elegans RNAi Collection (Ahringer)
Chemicals
Bacto Agar	BioShop	AGR001.5
Bacto Peptone	BioShop	PEP403.1
Sodium Chloride	MERCK	S3014-1KG
Yeast Extract	BioShop	YEX401.1
Magnesium Sulfate heptahydrate	Sigma-Aldrich	M5921
Potassium dihydrogen phosphate	Roth	3904.1
di-Potassium hydrogen phosphate	Roth	P749.1
Calcium Chloride (dihydrate)	BioShop	CCL444.500
Cholesterol	BioShop	CHL500.5
Ampicillin	Sigma-Aldrich	A9518-5G
Tetracycline HCl	BioShop	TET701
IPTG	BioShop	IPT001.1
Polystyrene microspheres	Polysciences Europe GmbH	08691-10
Sodium hypochlorite solution 14%	VWR	27900.296
H-Ile-Pro-Pro-OH	BIOSYNTH	CRB1000718
All-trans retinal	Sigma-Aldrich	R2500
Software
GraphPad Prism 9	GraphPad Software, Inc.	N/A
LAS X	Leica Microsystems	N/A
ZEN	Zeiss	N/A
Office 365	Microsoft	N/A
ImageJ	Wayne Rasband (NIH)	N/A
BioRender	BioRender.com	N/A
Adobe Illustrator CS6	Adobe	N/A
Adobe Photoshop CS6	Adobe	N/A
XCalibur 3.0.63	Thermo Scientific	N/A
OpenMS 3.4.0	Open source	N/A
ACD/ChemSketch 2024.2.3	ACD Labs	N/A

## Sheet: Oligonucleotides
Oligonucleotides
Used for dbl-1(nk3) genotyping	FP1 TCCCTGGTCCAATATTACGC	RP ATGAGGACCCGTGACACATT
	FP2 GCCCTCTTTCGATTCTCTACA
Used for daf-16(mu86) genotyping	FP1 CAAGACAGGCGGTATCCAAT	RP GAGCCCATCAATGCTCTCTC
	FP2 AAGAGCTCGTGGTGGGTTATT
Used for tir-1(tm3036) genotyping	FP1 TTTGCCATACATGCATCCTG	RP GGTTGACGAGTCGAATTTGG
	FP2 ACTTGCGAGTTGGTTTCCTG
Used for akt-1(mg306) genotyping	FP1 TTCAATGATGGAGCCTTACTTGGATGTC	RP1 GGTTGTCCTTCCTTAGGCTTTGCGCA
	FP2 TTGAAAAAAGAGAGAATGAGTGAGTGCGGA	RP2 GCTCATCTCTACTTACCGCTGCATCCTTG
Used for pmk-1(km25) genotyping	FP1 CCATGACCTCAGAGCCTCTTT	RP ATGTGGTCATCGTTGAGTCG
	FP2 AATGTACTCGCTCGGGGACT
Used for cul-6(ok1614) genotyping	FP1 TGCTTCAGGCTGACTTCTGA	RP CCGATCGGTTGAAGTTCTTG
	FP2 CAGGGATCCCAAGTTGTACG
Used for npr-9(mu86) genotyping	FP CGAACACCAAGGAACACTGT	RP 1 ATTGTCAGAATTGCGCACGT
		RP2 TCATAACACCAGCGCTCAAA
Used for hlh-4(tm604) genotyping	FP AGGGAATGTTGGTTGAGGTG	RP1 CAGAAGCAGTTCCTCAGTCTGTT
		RP2 AATGCAAGGGAACGGACA
Used for sri-19(wwa14) and sri-19(wwa16) genotyping	FP1 CTGTCTCTATTGGCTGACGCTC	RP1 GAAGATAGTCTGAACACCTGCCAC
	FP2 GGATATACAAATGGACTTTTGTGGCAGG	RP2 TTACAACTGTGGTCCCCGTTTG
Used for srr-6(wwa48) and srr-6(wwa49) genotyping	FP CGCCTGCTGTTACATTCATCT	RP TGGTCCAAGTAAAGCATTCTCTG
Used for sri-36/39(wwa57) and sri-36/39(wwa58) genotyping	FP CCAGCCGAACTCTTATGCCA	RP1 TGGCAGATGTCAACTTACCCA
		RP2 CCATTCGTCTGTCAATGCGG

## Sheet: Plasmids
Recombinant DNA
Plasmid: pGLOW77 (myo-2 promoter::mNeonGreen)	Addgene	#177338
Plasmid: p25_65 (eft-3 promoter::srr-6 (CDS)::unc-54 3'UTR, unc-119(+); myo-2 promoter::mNeonGreen in pX)	This paper	N/A
Plasmid: Plasmid: p25_63 (srg-234 promoter::sri-19 (CDS)::unc-54 3'UTR, unc-119(+); myo-2 promoter::mNeonGreen in pX)	This paper	N/A
