# Supplementary material for: Volatile and non-volatile pathogen cues shape host extracellular vesicles production in pre-infection response
Source: Nat Commun. 2025 Dec 21;17:1038. doi: 10.1038/s41467-025-67789-z (PMC12847967; doi:10.1038/s41467-025-67789-z)
Supplement: Supplementary file 9 — Source Data [file 41467_2025_67789_MOESM9_ESM.xlsx]

## Sheet: 1c
WT
OP50	PA14	Db10
3	8	6
5	5	3
6	5	5
6	7	5
4	3	5
1	9	8
3	11	15
9	8	7
4	4	9
1	3	7
5	11	6
3	4	5
8	7	9
2	9	8
1	12	5
5	3	5
6	15	2
6	4	6
0	8	4
6	12	3
4	10	10
6	9	4
5	6	3
0	12	4
3	4	10
7	5	6
2	5	5
4	8	5
6	6	4
1	4	5
3	4	6
6	4	1
3	10	2
2	5	7
3	2	7
4	2	8
0	1	5
9	3	6
0	4	6
2	3	4
0	3	8
2	7	7
3	3	9
5	3	10
4	12	4
10	11	5
5	5	5
8	4	8
4	7	4
1	6	5
2	8	4
0	5	4
2	8	5
6	3	5
1	6	4
2	5	3
2	12	2
3	13	7
0		8
5

## Sheet: 1e
OP50						OP50
WT	dbl-1(nk3)	daf-16(mu86)	tir-1(tm3036)	akt-1(mg306)		WT	pmk-1(km25)	cul-6(ok1614)
2	2	4	13	4		4	3	13
16	0	4	16	4		4	6	8
9	6	3	17	5		3	6	10
7	0	11	15	7		10	1	5
3	3	2	10	3		8	5	9
9	0	3	10	13		7	0	11
11	3	6	15	3		4	7	15
12	6	4	12	27		7	12	5
10	4	2	11	13		3	15	6
5	1	5	10	12		1	6	8
5	4	8	27	16		6	10	4
6	6	3	15	16		5	5	9
2	7	11	6	1		5	10	14
14	5	6	15	2		11	4	6
6	1	8	26	6		2	6	11
6	5	6	12	6		5	17	13
8	4	6	2	7		7	7	12
10	2	1	2	5		4	4	6
7	0	3	13	12		1	9	8
20	3	4	21	5		4	2	12
11	10	4	16	6		4	6	12
7	7	4	13	3		0	6	15
9	1	3	19	7		7	5	12
6	2	3	15	5		7	11	10
9	3	5	16	7		8	11	12
3	6	6	12	1		4	1	6
13	2	0	14	23		8	5	14
9	11	9	17	3		12	4	5
2	1	3	9	9		10	7	11
16	1	2	30	3		7	3	9
12	2	4	9	7		2	6	13
10	5	10	10	3		6	10	6
9	3	4	12	13		2	5	0
7	3	13	10	5		7	6	3
13	4	4	13	7		4	2	2
7	7	2	13	9		6	8	10
13	2	3	16	8		4	10	5
13	2	6	14	6		5	10	4
7	1	5	12	5		3	7	8
4	3	8	13	5		5	8	5
14	8	5	16	8		2	1	11
8	5	8	4	6		7	2	12
14	3	26	8	7		5	7	11
16	1	4	4	2		12	3	10
12	5	1	5	22		9	8	2
8	1	10	13	15		3	8	6
6	3	2	8	18		1	4	2
8	7	8	10	10		8	11	4
19	2	0	6	8		0	6	8
14	3	6	14	5		4	7	8
4	4	1	4	15		4	23	6
6	0	1	13	9		2	4	9
7	2	6	13	2		4	2	6
4	4	3	9	14		12	6	4
9	6	5	14	12		6	9	3
6	1	3	10	5		4	3	7
8	1	2	21	4		5	6	11
5	1	6	13	6		0	5	10
8	4	3	6	5		1	8	16
3	6	11	8	7		2	4	11
4	4	1	13	17		2	1	17
5	0	10	17	13		3	10	10
4	0	5	15	17		2	16	3
6	0	12	8	12		5	7	5
7	1	8	9	31		1	9	0
5	4	0	18	7		3	1	9
11	2	1	13	11		4	3	8
8	5	3	6	2		4	4	3
4	0	8	5	0		6	18	9
12	1	4	16	9		0	5	12
6	2	4	5	1		9	11	10
4	0	7	7	4		0	5	10
7	1	5	8	14		8	3	9
12	4	12	9	0		1	7	11
5	1	7	14	18		5	4	10
11	0	16	19	21		4	5	0
7	4	9	8	17		3	4	4
12	0	5	13	7		4	12	10
8	2	8	13	9		6	6	9
5	4	13	6	12		5	14	10
6	4	4	17	3		3	6	10
14	3	1	22	2		4	11	5
10	8	3	13	1		3	2	8
22	5	3	7	22		9	1	6
6	0	5	18	15		3	3	10
10	4	3	11	17		2	5	5
12	1	1	12	24		2	13	8
4	3	4	14	15		3	15	7
13	7	3	11	5		4	9	3
12	2	5	9	14		9	7	11
12						3	6	5
10						6	6
9						2	12
7						4	3
13						1	11
7						15	9
13						4	8
13						7	9
7						4	6
4						2	3
14						8	5
8						4	8
14						3	8
16						2	4
12						12	8
8						4	8
6						2	7
8						4	19
19						5	5
14						8	5
4						3	6
6						5	7
7						8	2
4						5	10
9						2	11
6						13	7
8						4	1
5						1	10
8						3	16
3						2	5
4						10
5						1
4						14
6						16
7						8
5						12
11						8
8						14
4						8
12						10
6						10
4						15
7						16
12						16
5						14
11						7
7						14
12						14
8						14
5						10
6						11
14						7
10						7
22						6
6						14
10						13
12						10
4						5
13						0
12						9
5						12
7						23
7						13
1						4
6						19
4						13
7						23
11						15
21						17
5						6
3						12
10						12
5						16
9						15
5						6
11						10
6						10
5						8
3						16
3						7
5						6
12						8
7						5
8						6
15						6
10						14
8						6
4						2
9						12
8						4
6
8
5
3
6
8
21
13
14
7
12
4
6
12
18
9
12
11
11
17
10
5
12
12
8
8
8
13
4
17
6
2
11
7
11
7
5
7
5
9
5
5
3
4
7
4
6
3
8
1
4
10
9
6
6
11
22
7
7
17
15
11
10
8
5
6
8
4
5
3
9
12
5
3
7
16
6
4
2
9
9
8
9
14
7
6
5
10
5
8
9
5
12
3
3
7
5
5
7
8
10
11
8
19
5
13
5
3
7
8
13
9
4
7
12
15
5
7
5
11
4
9
8
6
5
7
8
10
4
5
7
13
10
4
5
11
5
7
8
16
13
3
11
6
2
4
12
6
5
4
6
5
7
4
13
4
7
4
12
6
1
10
9
14
13
7
17
4
3
2
4
6
11
8
7
6
6
11
11
7

## Sheet: 1f
WT			daf-16(mu86)			akt-1(mg306)
OP50	PA14	Db10	OP50	PA14	Db10	OP50	PA14	Db10
3	8	6	0	3	8	5	11	15
5	5	3	0	3	1	9	11	12
6	5	5	0	1	10	8	13	13
6	7	5	2	1	2	9	10	15
4	3	5	4	9	7	6	22	14
1	9	8	3	1	3	3	23	9
3	11	15	4	8	2	10	27	13
9	8	7	5	2	4	5	18	15
4	4	9	1	3	9	4	9	14
1	3	7	2	4	4	8	14	6
5	11	6	7	6	4	0	21	10
3	4	5	3	6	3	2	2	12
8	7	9	1	2	4	6	14	12
2	9	8	0	10	7	7	30	11
1	12	5	0	4	3	9	7	25
5	3	5	4	4	3	6	10	18
6	15	2	3	4	6	6	6	12
6	4	6	0	11	4	3	12	16
0	8	4	6	1	4	6	15	12
6	12	3	1	8	3	3	16	20
4	10	10	2	3	4	2	28	12
6	9	4	0	4	0	3	20	15
5	6	3	1	6	4	4	15	8
0	12	4	3	4	5	9	14	12
3	4	10	4	3	8	3	11	14
7	5	6	5	5	1	7	26	8
2	5	5	6	2	7	5	13	6
4	8	5	1	2	5	2	10	15
6	6	4	0	1	6	10	12	7
1	4	5	2	4	0	8	15	17
3	4	6	0	2	4	11	14	29
6	4	1	2	5	1	6	15	10
3	10	2	3	1	1	10	22	18
2	5	7	9	1	0	4	20	27
3	2	7	4	2	0	7	9	18
4	2	8	1	4	9	3	21	8
0	1	5	3	4	4	5	14	12
9	3	6	1	0	6	1	12	16
0	4	6	2	2	1	4	18	24
2	3	4	1	2	0	4	17	4
0	3	8	0	3	1	5	8	16
2	7	7	0	4	4	4	10	19
3	3	9	3	5	3	0	15	8
5	3	10	0	2	3	7	14	10
4	12	4	6	1	4	4	16	12
10	11	5	12	1	5	5	10	10
5	5	5	5	3	6	5	8	6
8	4	8	0	7	3	7	12	33
4	7	4	4	1	1	8	10	6
1	6	5	8	10	2	8	15	15
2	8	4	2	1	3	7		12
0	5	4	1	4	12	5		24
2	8	5	7	3	2	1		8
6	3	5	0	3	3	4		10
1	6	4	0		2	6		11
2	5	3	1		1			18
2	12	2			1			9
3	13	7			9			10
0		8						15
5								9

## Sheet: 1g
WT			tir-1(tm3036)				WT			pmk-1(km25)
OP50	PA14	Db10	OP50	PA14	Db10		OP50	PA14	Db10	OP50	PA14	Db10
3	8	6	3	15	3		4	7	17	4	22	9
5	5	3	3	7	4		12	8	18	5	2	14
6	5	5	6	11	7		2	12	11	6	4	4
6	7	5	2	9	4		8	4	12	7	21	15
4	3	5	6	11	5		10	10	39	7	13	28
1	9	8	5	2	5		8	20	27	9	7	11
3	11	15	4	7	6		10	17	14	5	13	14
9	8	7	8	12	1		12	16	19	14	18	10
4	4	9	8	5	8		5	16	13	4	17	4
1	3	7	3	12	5		2	14	2	4	21	5
5	11	6	1	9	11		11	21	26	7	13	10
3	4	5	2	6	7		7	17	8	11	14	17
8	7	9	1	11	14		4	20	27	7	15	18
2	9	8	3	7	4		3	18	11	10	16	16
1	12	5	4	8	0		13	11	13	8	20	19
5	3	5	3	9	11		4	16	21	5	11	27
6	15	2	2	13	4		12	14	18	8	16	12
6	4	6	3	8	5		8	8	10	10	20	7
0	8	4	4	8	9		5	4	6	9	21	8
6	12	3	5	5	4		6	12	10	12	10	20
4	10	10	6	15	5		4	13	10	6	12	10
6	9	4	5	10	6		4	16	8	5	10	16
5	6	3	6	10	11		5	17	19	12	36	36
0	12	4	14	7	7		6	20	16	7	21	17
3	4	10	6	6	7		13	18	8	10	16	19
7	5	6	3	14	5		10	11	2	13	18	30
2	5	5	4	17	10		9	6	6	14	21	11
4	8	5	3	5	7		8	4	11	10	7	4
6	6	4	7	7	8		4	7	3	6	3	6
1	4	5	0	10	10		11	8	4	7	10	5
3	4	6	1	9	5		7	16	10	4	10	7
6	4	1	12	15	3		10	10	13	8	10	9
3	10	2	1	5	9		3	14	9	3	23	8
2	5	7	2	18	5		6	19	12	10	16	10
3	2	7	0	6	6		3	5	14	7	9	11
4	2	8	0	18	6		18	3	9	8	19	11
0	1	5	2	7	7		7	4	7	3	9	12
9	3	6		9	9		4	9	26	7	5	14
0	4	6		7	8		2	16	12	8	15	13
2	3	4		10	7		2	4	7	12	10	27
0	3	8		0	4		7	11	5	14	15	18
2	7	7		8	17		6	8	27	5	9	13
3	3	9		9	4		2	9	6	6	10	15
5	3	10		12	10		6	6	9	7	9	7
4	12	4		1	0		6	15	11	10	8	13
10	11	5		4	10		7	8	10	9	17	10
5	5	5		12	5		6	6	5	11	16	9
8	4	8		7	3		5	8	6	12	12	22
4	7	4		8	2		4	13	11	3	6	10
1	6	5		3	3		5	7	8	5	18	8
2	8	4		5			9	10	9	7	4	10
0	5	4		8			11	11	5	8	15	7
2	8	5		5			12	9	11	4	12	11
6	3	5		6			7	15	12	9	13	8
1	6	4		10			4				14	12
2	5	3					13
2	12	2					2
3	13	7					9
0		8
5

## Sheet: 1h
WT			dbl-1(nk3)
OP50	PA14	Db10	OP50	PA14	Db10
3	8	6	1	6	12
5	5	3	7	5	5
6	5	5	10	7	3
6	7	5	6	6	12
4	3	5	9	16	5
1	9	8	17	8	8
3	11	15	1	9	5
9	8	7	2	24	7
4	4	9	3	16	6
1	3	7	11	4	10
5	11	6	10	9	4
3	4	5	6	11	3
8	7	9	3	10	10
2	9	8	5	10	0
1	12	5	3	15	7
5	3	5	5	10	1
6	15	2	6	14	4
6	4	6	2	8	5
0	8	4	3	8	5
6	12	3	4	7	7
4	10	10	3	7	1
6	9	4	4	9	3
5	6	3	6	19	11
0	12	4	0	6	0
3	4	10	4	5	3
7	5	6	0	6	4
2	5	5	2	11	0
4	8	5	2	12	5
6	6	4	3	0	3
1	4	5	0	9	0
3	4	6	0	1	1
6	4	1	2	3	7
3	10	2	1	3	2
2	5	7	0	3	5
3	2	7	0	2	1
4	2	8	4	5	2
0	1	5	3	5	3
9	3	6	2	5	3
0	4	6	1	1	3
2	3	4	1	2	4
0	3	8	1	1	5
2	7	7	2	2	2
3	3	9	2	3	3
5	3	10	2	3	4
4	12	4	2	4	3
10	11	5	0	3
5	5	5	2	3
8	4	8	5	4
4	7	4	4	5
1	6	5	3	3
2	8	4	1	2
0	5	4	3	0
2	8	5	3	4
6	3	5	0	7
1	6	4		4
2	5	3		3
2	12	2
3	13	7
0		8
5

## Sheet: 1i
WT			cul-6(ok1614)
OP50	PA14	Db10	OP50	PA14	Db10
4	7	17	3	8	12
12	8	18	4	9	8
2	12	11	7	4	10
8	4	12	6	10	5
10	10	39	11	9	2
8	20	27	6	23	7
10	17	14	4	8	6
12	16	19	6	11	14
5	16	13	3	6	16
2	14	2	7	9	2
11	21	26	13	6	6
7	17	8	5	9	13
4	20	27	10	6	11
3	18	11	11	7	10
13	11	13	2	14	8
4	16	21	5	10	3
12	14	18	12	4	2
8	8	10	5	4	11
5	4	6	9	8	8
6	12	10	7	7	6
4	13	10	9	14	7
4	16	8	8	9	6
5	17	19	6	10	2
6	20	16	2	8	1
13	18	8	4	11	7
10	11	2	5	4	1
9	6	6	17	10	13
8	4	11	14	8	6
4	7	3	10	10	7
11	8	4	9	18	10
7	16	10	7	14	4
10	10	13	10	20	5
3	14	9	10	11	3
6	19	12	5	16	4
3	5	14	6	12	10
18	3	9	16	22	6
7	4	7	14	18	4
4	9	26	15	7	10
2	16	12	14	10	4
2	4	7	10	18	8
7	11	5	9	14	7
6	8	27	4	23	7
2	9	6	7	12	5
6	6	9	9	14	3
6	15	11	11	15	7
7	8	10	16	12	10
6	6	5	17	14	5
5	8	6	18	21	4
4	13	11	10	10	3
5	7	8	9	8	6
9	10	9	12	12	0
11	11	5			20
12	9	11			6
7	15	12			4
4					11
13					6
2
9

## Sheet: 1j
WT
OP50	PA14	Db10
17	21	22
19	22	25
25	17	24
17	30	23
16	11	30
19	17	10
27	15	26
10	17	31
25	18	25
20	20	18
35	24	15
29	12	24
17	15	22
24	25	13
22	19	23
16	26	23
22	23	28
24	26	27
22	20	32
19	16	25
18	17	30
14	20	19
23	23	25
22	23	29
20	24	18
15	15	24
21	21	27
23	13	27
15	13	28
20	16	23
28	14	19
19	16	15
16	20	19
11	16	24
17	17	17
28	28	26
20	28	5
15	19	21
15	18	16
18	14	24
28	12	15
12	15	22
15	18	28
12	16	12
25	16	21
15	13	20
28	14	15
16	14	18
17	14	22
15	15	24
19	27	30
13	16	21
18	12	30
25	15	16
12	14	20
20
19
22
20
14
14
22
27
16
21
17
15
20
13
19
29
15
19
23
17

## Sheet: 2c
WT	WT + PA14 ♨
4	18
7	28
5	11
12	31
4	8
15	13
9	16
22	24
16	14
6	31
4	18
10	11
13	10
11	22
12	4
7	4
12	13
11	8
21	6
5	4
11	27
6	13
11	24
8	12
7	16
15	17
16	8
10	17
1	11
8	10
4	10
6	28
12	13
22	18
7	26
13	22
8	10
21	20
6	15
8	12
15	5
5	12
9	6
6	16
6	34
13	20
12	10
18	9
7	3
10	12
9	1
12	8
9	4
13	4
7	14
0	8
6	8
4	13
9	9
6	3
13	7
5	19
4	2
4	4
2	11
6	14
12	19
5	9
5	7
5	14
3	15
6	10
6	3
3	10
4	10
9	10
3	7
6
5
4
6
2
8
5
3
5
7
10

## Sheet: 2d
WT	WT + PA14 ♨
15	27
22	25
14	32
29	29
10	24
20	16
25	41
27	30
30	25
18	29
14	23
23	19
28	20
29	27
23	32
37	39
11	17
23	19
18	22
31	23
26	20
28	23
42	31
15	41
15	28
14	24
24	30
28	18
25	17
40	23
15	34
48	29
21	24
32	25
31	27
23	25
24	22
13	20
22	19
19	29
22	27
20	37
16	38
16	35
26	26
24	26
39	33
23	29
19	22
7	25
15	22
31	20
23	26
17	25
24	22
17	28
23	17
24	10
17	16
14	15
24	30
30	27
30	31
29	23
18	43
20	21
21	29
22	28
26	22
17	30
29	24
24	20
25	19
33	25
22	33
26	27
30	18
19	22
32	34
24	29
15	14
17	32
24	28
15	31
20	29
20	21
24	44
17	20
19	39
29	22

## Sheet: 2g
WT	WT + PA14 💧
9	7
11	6
7	14
9	5
4	8
12	16
18	23
6	21
13	9
2	14
7	22
11	10
14	17
13	15
22	11
4	7
6	12
6	12
5	13
8	15
11	7
4	28
4	11
3	12
1	3
5	9
7	9
12	19
9	9
3	11
4	11
7	7
10	7
7	4
5	15
4	9
4	6
6	9
3	13
13	14
3	6
12	16
2	6
9	8
3	2
11	14
3	7
8	6
2	7
7	11
5	4
8	8
10	10
6	12
4	8
12	4
4	10
3	5
5	5
2	6
12	16
8	11
32	13
7	11
1	8
7	16
2	5
12	19
9	7
7	9
10	15
7	11
9	28
8	11
7	9
4	16
2	14
3	3
0	8
3	10
15	14
3	9
5	4
18	5
11	13
3	26
4	10
5	10
7	10
10	7

[truncated: 72 more sheets: 2h, 2i, 3a, 3b, 4a, 4d, 5a, 5b, 6a, 6b, 6c, 6d, 6e, 6f, 6g, 6h, 6i, 6j, 8a, 8b …]
